# Supplementary material for: Structural role for DNA Ligase IV in promoting the fidelity of non-homologous end joining
Source: Nat Commun. 2024 Feb 10;15:1250. doi: 10.1038/s41467-024-45553-z (PMC10858965; doi:10.1038/s41467-024-45553-z)
Supplement: Supplementary file 4 — Source Data [file 41467_2024_45553_MOESM4_ESM.xlsx]

## Sheet: Fig 1b
Average
	0	0.0976562	0.195312	0.390625	0.78125	1.5625	3.125	6.25	12.5	25	50	100	[L4-X4] (nM)
WT	0.11216	0.148107	0.18357	0.249523	0.508938	0.781635	0.967578	0.992586	0.995269	0.990777	0.991595	0.988328
mDBD1	0.128327	0.118819	0.141352	0.168173	0.175799	0.200008	0.248051	0.320609	0.574769	0.820174	0.947993	0.972553
mDBD2	0.0837456	0.120346	0.117318	0.133413	0.122794	0.199373	0.308926	0.553473	0.817357	0.918917	0.969201	0.973976
mDBD1+2	0.0652155	0.122327	0.138263	0.151784	0.141454	0.136391	0.12614	0.146726	0.246405	0.342965	0.565571	0.779304
delDBD	0.143795	0.105442	0.119981	0.145311	0.124569	0.196321	0.142005	0.192932	0.292385	0.416813	0.651712	0.854415
delBRCT	0.0770062	0.0972287	0.17765	0.227506	0.586957	0.927545	0.978952	0.993497	0.991971	0.990763	0.995388	0.993642
St Dev
	0	0.0976562	0.195312	0.390625	0.78125	1.5625	3.125	6.25	12.5	25	50	100	[L4-X4] (nM)
WT	0.0897972	0.0945598	0.0576003	0.0321777	0.079673	0.11257	0.0226505	0.00653894	0.00448213	0.00986069	0.00950734	0.0167568
mDBD1	0.108532	0.0925987	0.110445	0.101149	0.118849	0.0941705	0.114064	0.164436	0.150746	0.0767377	0.0217911	0.00763285
mDBD2	0.0568585	0.0637161	0.0486095	0.0578829	0.0703126	0.0398067	0.0539939	0.0504125	0.0508635	0.0494592	0.0122855	0.0127797
mDBD1+2	0.0483039	0.0365263	0.0590227	0.0585137	0.0268951	0.0117688	0.028983	0.0368446	0.0922377	0.0600848	0.073937	0.056856
delDBD	0.0911361	0.0483458	0.0662199	0.123173	0.0557013	0.161046	0.0505728	0.0723991	0.119214	0.152477	0.14183	0.055555
delBRCT	0.0703721	0.0566745	0.0794659	0.0589204	0.113742	0.0790734	0.012787	0.00468994	0.0052345	0.00867038	0.00472063	0.00793963

## Sheet: Fig 2c
	Experiment 1	Experiment 1	Experiment 1
mock	0.00501242	0.00714756	0.00752044
delX4	0.000418047	0.000594467	0.000564275
delX4+WT	0.00656093	0.00774074	0.00715111
delX4+mDBD1	0.000788532	0.00214955	0.0013081
delX4+mDBD2	0.000999395	0.0025132	0.00230371
delX4+mDBD1+2	0.000690394	0.000705728	0.00108772
delX4+delDBD	0.000227721	0.00145726	0.00102255
delX4+delBRCT	0.000176216	0.000346097	0.00105877

## Sheet: Fig 3c
WT	mDBD1	mDBD2	mDBD1+2	delDBD	delBRCT		total frames for frequency normalization
0.42943	0.109823	0.177338	0.61738	0.167747	0.102822		WT	178130
0.624031	0.176142	0.337515	0.638228	0.167885	-0.0795445		mDBD1	139769
0.814454	0.0547792	0.289234	0.672857	0.0349354	0.0404373		mDBD2	204213
0.0863697	0.161729	0.207354	0.5507	0.0220899	-0.00834807		mDBD1+2	164385
0.207973	0.057983	0.244459	0.508114	-0.012144	0.0121199		delDBD	119349
0.230912	0.197244	0.395711	0.12444	-0.00732808	-0.0236012		delBRCT	173052
0.185215	0.112977	0.327005	0.12652	-0.00699653	-0.0585023
-0.00232859	0.193838	0.0966114	0.0731101	0.00670502	0.0333244
0.0423919	-0.00459694	0.242875	0.0418492	0.00848278	-0.00994528
0.0484526	-0.0416818	0.078249	0.0204092	0.00289852	-0.0723116
-0.00340676	0.467208	0.0966401	0.098798	-0.022138	-0.0894564
0.126943	0.0754835	0.136156	0.057799	0.0402732	-0.0705558
0.051293	0.181958	0.159753	0.0609946	0.00848485	-0.105615
-0.025633	-0.0151022	0.107899	0.0709631	0.00721662	-0.0775381
0.0455199	0.0750989	0.0785909	0.0276121	0.00520847	0.0423776
0.216682	0.0479877	0.0997871	0.0619412	0.0158078	-0.24366
0.0353084	0.104055	0.0780576	0.0486696	0.0689674	-0.00981145
0.39318	-0.00944816	0.0354318	0.0599579	0.0482555	0.15279
0.236207	0.194127	0.0293379	0.0262153	0.0597099	1.19525
0.0408843	0.160206	0.376605	0.00119594	-0.00888065	-0.0666879
0.227131	-0.00195294	-0.0593125	0.0563402	-0.0613597	-0.0280188
0.0711261	0.164203	-0.0107717	0.0571605	0.0310769	-0.104403
0.276656	0.291751	0.0523916	0.0142955	-0.0136092	-0.0366218
0.129559	0.244503	0.0389049	-0.00292142	0.00947912	-0.0959954
0.14874	-0.0449199	0.0435734	0.00490264	0.0123299	0.0110831
0.285829	0.118929	0.025825	0.0226704	0.00570664	-0.102583
-0.0673389	-0.0299513	0.0814727	0.0234891	0.0605057	0.00725159
0.261019	-0.00204913	0.0345487	0.0664675	-0.0104455	-0.0330716
-0.0529773	0.0563473	-0.0646373	0.0144557	-0.0517788	-0.0480575
0.366858	-0.00306278	-0.114764	0.0299701	0.0451283	0.0173867
0.218902	0.175021	-0.0399079	0.00394239	0.0546546	-0.0679612
0.184623	0.0615993	-0.0916095	0.0402801	0.0380456	0.00306307
0.277921	-0.0381357	0.0427671	0.0864606	0.0413193	-0.0835029
0.0168471	0.0971098	0.390943	0.0258107	0.0289395	-0.0569254
-0.0373351	0.152038	0.507013	0.00862283	-0.0554178	0.0579608
-0.0376776	0.104184	0.113292	0.0317662	0.0173482	-0.0147684
0.203998	0.148891	0.159401	0.0769998	0.0348289	0.0538365
0.0807677	0.171374	0.0145045	-0.0224722	-0.00290208	-0.129733
0.300316	0.290484	0.0607526	0.0254607	-0.0128177	-0.0224655
0.0207572	0.169093	0.097643	0.0589584	-0.0279195	0.00878631
0.150108	0.1392	-0.00719371	0.00341553	-0.0202648	-0.0487717
0.245544	0.340082	0.135713	-0.00126727	-0.0121215	0.00382482
0.228045	0.128092	-0.0384066	0.101602	-0.0163557	0.00998108
0.133983	-0.00528675	-0.0968718	0.0623856	0.0393949	0.0731834
0.142094	0.151051	0.0623061	0.0563929	0.0430881	0.0385585
0.502523	0.172198	0.224235	0.0197221	-0.012656	0.0539984
0.33359	0.0957131	-0.000156339	0.0410574	0.0217501	0.0288596
0.339169	0.0829382	0.0657779	0.0352719	-0.0623642	-0.0282395
0.248387	0.116959	0.0492788	0.0681071	-0.0042544	0.00481671
0.523326	0.00667739	0.043369	0.0259222	0.014978	0.0132367
0.248007	-0.0320322	0.14071	-0.0166318	-0.0269588	0.0106818
0.0930069	-0.0997585	0.0198379	0.0508169	-0.0135062	0.0030552
0.19118	-0.00647993	0.0495798	-0.0727568	0.00587664
0.00598731	0.0103354	0.0550044	0.0815477	-0.0162356
0.104986	-0.0278411	-0.0041634	0.0538906	-0.00969788
0.282421	0.0266385	0.0666356	-0.0301637	-0.00863485
0.253769	0.0115576	0.145787	0.00809626	-0.0198329
0.223703	-0.00257221	0.0264681	0.0185346	0.0681291
0.0642176	0.135912	0.018641	-0.0201471	0.0738157
0.437475	-0.0356047	0.122588	0.0508583	0.0642059
-0.0138634	0.0258593	0.0687357	-0.0217983	0.0166737
0.199482	0.0815955	-0.0675691	0.0505921	0.0383032
0.238277	0.165406	0.0181706	0.00208352	-0.0611508
0.228194	-0.0237176	0.0618747	0.120971	0.060877
0.180523	0.122953	0.0683577	0.0284601	0.0561837
-0.00164697	0.128247	0.0314035	0.0563474	-0.000760258
0.249912	0.0396969	0.146567	0.0702806	0.100769
0.230845	0.0188718	0.0103803	0.0583347	0.007247
0.0168255	0.11617	0.0375131	-0.103459	0.0168661
0.115927	0.0599642	0.130986	-0.050408	0.0939368
0.0764136	0.0454247	0.161189	0.110381	0.0824669
0.128021	0.0558232	0.0109732	0.0042242	0.121716
-0.0273908	0.0922833	0.107221	0.0467448	0.0176692
0.043831	0.0201335	0.138294	0.0491676	0.0748073
0.219653	0.152387	0.187107	0.0651155	0.0887162
0.0815919	0.0185317	-0.023139	0.0233898	0.110714
0.219946	0.12563	0.145034	0.0362967	0.0902471
-0.00558166	0.0964032	0.166084	0.0746466	0.00448331
-0.0352241	0.140418	0.00813132	0.0105009	-0.0268535
0.256076	0.190256	0.0941084	0.01422	0.0674145
0.174479	-0.0384783	0.159797	0.0591023	0.0434078
0.23846	0.0681858	0.0471834	0.0729541	0.0738944
0.0385988	0.187519	0.0321999	0.0198434	0.0563275
0.14882	-0.0465467	0.104343	0.0424728	-0.0321476
0.198407	-0.00325404	0.0676704	0.0249869	0.0546495
0.297885	0.0684043	-0.029282	0.00367984	-0.0650055
0.274445	0.127412	0.139199	0.10848	0.0586037
0.21654	0.157183	0.129949	-0.0471256	0.107135
0.194282	0.0340912	0.131385	0.0713132	0.0518104
0.231207	0.0824418	0.136435	0.060994	0.0195595
0.321609	0.171844	0.187221	0.0428363	0.0420006
-0.0146587	0.0391169	0.0760885	0.0652791	0.0607204
0.129191	0.0509955	0.0338586	0.104542	0.0502545
0.320496	0.197582	0.10357	0.173914	0.00155588
0.200552	0.190371	0.0572355	0.0552186	0.0504547
0.189595	0.187611	0.0326189	0.129692	-0.0285541
0.265962	0.0135148	-0.00123921	0.0252248	0.1544
0.296989	0.0881052	0.0879352	0.113815	0.0599108
0.173165	0.193954	0.0829435	-0.0355453	0.0357867
0.236725	0.105601	0.00718367	-0.0583072	0.0423837
0.169981	0.0425135	0.0178705	-0.0620753	0.082163
0.206167	0.0568178	0.0630745	0.0320725	0.0623102
-0.0658057	-0.0180613	-0.00343742	-0.0202287	0.0546874
0.061796	0.0048345	0.205747	0.0429722	0.130047
0.530585	0.117686	0.111532	0.040838	0.206027
0.065289	0.288631	0.109878	0.0576987	0.068282
0.0967914	0.175574	0.103578	0.0401157	0.04367
0.337586	0.156228	0.193475	0.0163816	0.0175769
0.283253	0.165093	0.0706719	0.0444281	0.0519612
0.275272	0.277835	0.183163	0.0675822	0.104194
0.23951	0.286141	0.15775	0.0216934	0.0036839
0.278933	0.181397	0.108387	0.0579734	0.00939741
0.222895	0.314342	0.0727297	0.0208625	0.00302096
-0.0349962	0.227495	0.0369528	0.0635934	0.105617
-0.0560996	0.224116	0.0294838	0.017081	0.0846973
0.235286	0.131202	0.102451	0.0854556	0.0323586
0.512029	0.111228	0.111459	0.0135459	0.0431102
0.258607	0.0873427	0.187468	0.00502537	0.117368
0.232993	0.0738065	0.0350499	0.046572	0.0801838
0.28448	0.0540464	0.0205648	-0.0498267	0.0151404
0.00583112	0.118376	-0.00701937	-0.038422	0.0128143
0.220963	0.268445	0.0391495	-0.0133724	0.0716913
0.224008	0.217586	0.0781675	0.0635952	0.0391635
0.311897	0.128435	0.0463318	0.154114	0.038137
0.0554429	0.128682	0.0133722	0.130812	0.0279126
-0.0381472	0.0583491	0.00334156	0.104127	0.00600838
0.333205	0.070344	-0.00950427	-0.00456095	-0.00916567
0.33002	0.0955934	0.115077	-0.0259171	0.0562688
0.22286	0.0422348	-0.0949012	-0.00789735	-0.0306419
0.10932	0.022302	0.071573	0.0875152	0.0225119
0.341139	0.0973252	-0.0801334	-0.012801	0.141927
0.0686749	0.268124	0.0221935	0.0145293	-0.00614745
0.280912	-0.0192185	-0.0441697	0.0243657	0.020505
0.0301128	0.065263	0.0688986	0.141729	-0.0194122
0.304639	0.191716	0.0454737	0.0246247	-0.0105039
0.35542	0.139773	0.0937164	0.0725695	-0.00851206
0.295994	0.16927	0.125765	0.104274	0.0935167
0.106946	0.316867	-0.0217049	0.0507051	0.106747
0.414957	0.419535	0.0185531	0.073945	0.0658945
0.194696	0.133412	-0.0027848	0.0305136	0.0422467
0.208456	0.390732	-0.0107021	-0.020866	0.0643729
0.214791	0.227673	-0.0126928	-0.0204668	0.00307843
0.13674	0.177449	-0.0213995	0.0753646	0.0116286
-0.0348336	0.165069	-0.0379898	0.0345539	0.0560485
-0.00996346	0.0324322	0.12644	0.0257027	0.0544925
-0.00576656	0.0423445	0.127685	0.03245	0.123316
0.292439	0.0754256	0.0945981	0.0848313	0.114024
-0.0342928	0.0443091	-0.0110023	0.0730743	0.0297768
-0.0256261	0.0642254	0.117667	0.0399528
-0.0322975	0.0427733	0.060622	0.110121
0.0397964	-0.000178536	0.02618	0.0870919
0.227706	-0.0491369	0.124885	0.0311491
-0.0178096	-0.045125	0.0867321	0.0537892
-0.0662517	0.0184304	-0.0237112	0.0311345
0.198265	0.112463	-0.0772327	-0.0446556
0.202318	0.22791	0.38917	-0.034788
0.393913	0.228897	0.202412	-0.0137009
0.125244	0.0785735	0.141521	0.0042446
0.226442	-0.0263877	0.0651889	-0.00317989
0.370045	0.021817	0.0323978	0.00301528
0.264498	0.00520534	-0.0149258	0.0479218
0.0235681	0.0576354	-0.0638355	0.0184163
0.0266629	0.025403	0.0573671	0.0590111
0.120783	0.00976628	0.00238393	0.156696
0.132849	0.106737	0.0508991	0.0589224
0.0214626	0.11838	0.0861526	0.0506626
-0.00178116	0.00252826	0.104964	0.0774151
0.00560412	0.154574	0.144541	0.0260329
0.204556	0.134727	0.178566	0.0325129
0.211364	0.102434	0.0300802	-0.000449636
0.260296	0.265513	0.20935	-0.061482
0.189183	0.0687001	0.285275	-0.0347964
0.235521	0.1948	0.22268	0.0622872
-0.0178043	0.146384	0.121497	0.0737819
0.253074	0.169397	0.162879	0.0714717
0.170552	0.0476232	0.105802	0.0225683
0.204761	0.317693	0.0774495	0.024913
0.201831	0.300837	0.132837	0.0933817
-0.0360916	0.330736	0.0555618	0.019086
0.184648	0.194593	0.0787135	0.0808772
0.187347	0.158311	0.0710244	0.00664835
0.0528514	-0.0128227	0.0146692	0.0530143
-0.029269	0.0054421	0.0834631	0.055487
0.19755	-0.026844	0.275048	0.138754
0.145149	0.0816045	0.0337513	0.0557515
-0.0870987	-0.0169536	0.0778477	0.00805433
7.67282e-05	-0.0310094	0.0306101	-0.0271515
-0.0370654	0.0758564	0.17248	0.0260414
0.0121653	0.00463184	0.0746516	0.0683072
-0.0301618	0.137906	0.00297395	0.0970007
0.0569437	0.122148	-0.00485592	0.0747537
0.212802	0.0858347	0.078788	0.0544129
0.590463	0.0557195	0.156474	0.0901145
0.193404	0.0093496	0.115255	0.0146434
0.293837	-0.0340371	0.154231	0.0604739
0.221115	0.0505441	0.0775049	0.028804
0.0377688	0.165258	0.0933759	0.00685394
0.209554	0.0307618	-0.0204404	0.0658909
0.00357567	-0.00334243	0.0968085	-0.00274181
0.10597	0.0449734	0.0381857	0.194453
0.261093	0.0407689	0.161747	0.0378967
0.213395	0.0220732	-0.0647536	0.0372787
0.235799	0.213415	0.096553	-0.00589239
0.0616663	0.20989	0.0977064	0.155608
0.108811	0.236448	0.0368824	0.0555977
0.0505355	0.216627	-0.0184073	0.118503
-0.0550691	0.192173	0.0667513	0.0576427
-0.0197009	0.21701	0.076103	0.04998
0.0261878	0.152392	0.0228256	0.0865458
0.0540418	0.259824	0.16496	0.0594423
0.0993764	0.0677227	0.250923	0.0923293
0.0358296	0.0868903	0.101314	0.0645071
0.0277735	0.215363	-0.0254842	0.073095
0.0737366	0.0879269	0.1862	0.0549545
0.128125	0.183175	0.0353949	0.059321
0.290986	0.264708	0.0835841	0.0150106
0.191758	0.00139285	0.210006	0.029419
-0.0514321	0.112057	0.217849	0.156884
0.0843406	0.188115	0.285794	0.0236786
0.357866	0.0154531	0.145945	0.129846
0.00917678	-0.013092	0.204403	0.0627148
0.0894059	0.00221338	-0.0236025	0.0976243
0.161045	0.12602	0.0650723	0.114543
0.137041	0.091895	0.243034	-0.02498
0.131444	0.224703	0.143437	0.0816208
0.141708	0.180549	0.0126393	0.115647
0.0990881	-0.0145976	0.0733842	0.142074
0.0637861	0.109323	0.0544434	0.0753833
-0.0206295	0.141813	0.206003	0.0714117
-0.086584	0.124596	0.203142	-0.0130982
-0.0909396	0.188858	-0.00921892	0.0359402
-0.0677242	0.101266	0.0937598	-0.0237594
-0.0125214	0.0497213	0.0645976	0.0524126
0.174096	0.443441	-0.0272764	0.136718
0.211668	0.0763875	0.12893	0.0403508
0.0130204	0.0047282	0.203824	0.0682524
0.213632	0.209807	0.0440907	0.133156
0.273492	0.0406542	0.222406	0.0670172
0.530824	-0.0295456	0.126759	0.0641472
0.42939	-0.0524202	0.0660104	-0.00259917
0.210505	0.04506	0.0658676	0.0281144
0.302873	0.0174738	0.0323914	0.111069
0.0240476	0.00884592	0.0905607	0.0688874
0.178321	0.0299841	0.0271337	0.0797747
0.0364938	0.0516657	0.101149	0.127612
0.24586	0.141594	0.0130931	0.0341684
0.46948	0.206485	0.0113544	0.154912
0.552376	0.0255359	0.0274606	0.00123474
0.266518	0.182089	-0.0029772	0.0100788
0.254649	0.117801	0.0154865	0.00830375
0.207745	0.229071	-0.0364066	-0.0206791
-0.0181103	0.131839	0.00678032	-0.0256758
0.36041	0.0524132	0.0613815	0.0358303
-0.0162246	0.13326	0.0365625	0.0256541
0.098202	0.10106	0.0673942	0.0513809
0.271194	0.0510024	0.0278103	0.0237778
0.00349418	0.0319527	-0.0605994	0.0256184
-0.0225669	0.140855	0.172807	0.00835047
0.20891	0.134193	0.0520537	0.00828404
0.049037	0.206729	0.136282	-0.0388946
0.191853	0.078201	0.0103999	0.139216
0.193143	0.0275856	0.0597008
0.0398977	0.155329	0.0740054
0.258775	0.263465	-0.00983201
0.188947	0.23488	0.123303
0.344314	0.198269	0.0276825
0.106692	0.17683	0.0801834
0.199375	0.126865	0.169153
0.182497	0.0189607	0.111564
-0.0110899	0.0814579	0.224472
0.263119	0.0150318	0.197992
0.140514	0.103205	0.196776
0.0110354	0.14934	0.257117
0.281648	0.203556	0.0275404
0.325981	0.169181	0.143084
0.273799	0.00286714	0.12648
0.317626	0.12528	0.00992458
0.479875	0.107631	0.0688758
0.0595012	0.0457173	0.157665
0.0690887	0.227356	-0.0286292
0.0693626	0.255065	-0.0610369
0.0934391	0.0864529	0.122157
0.122589	0.23715	0.109529
0.168398	0.0135852	0.0987208
0.232846	0.217816	0.194692
0.0782854	0.0582907	0.0839328
0.0193569	0.273431	0.197159
0.248469	0.0953364	0.0368277
0.035184	-0.0281799	0.0130134
0.329188	0.0210249	-0.0676954
0.438807	-0.0248564	0.289831
0.312692	0.187743	-0.016357
-0.00836246	0.148749	0.120085
0.42533	0.201543	0.207362
0.364316	0.155893	0.130344
0.238753	0.142335	0.13851
0.294113	0.197519	0.0600868
0.278261	0.201852	0.0939195
0.221922	0.0312172	0.00825803
0.208868	0.0544782	0.0129901
0.206019	0.0149433	0.102111
0.24604	0.0408345	-0.0500564
0.111667	-0.0254443	0.0492464
-0.179415	0.0571244	0.222668
0.0278558	0.32691	0.145261
0.212561	0.149754	0.0042485
0.234967	0.143326	0.179921
0.693273	0.10585	-0.000872505
-0.0191678	0.223676	0.0667775
0.561641	0.227072	0.0691276
0.02559	0.221093	0.0566275
0.333209	0.221313	0.0205362
0.225963	0.176302	-0.0128148
0.205105	0.0438155	-0.105644
0.213358	0.00731136	-0.0829693
0.190447	0.215803	0.0563226
0.189894	0.198705	0.0245891
0.0270893	0.136711	0.0558228
0.0336307	0.236866	0.0619461
0.238641	0.284036	0.140846
0.33469	0.238192	0.0828008
0.290859	0.188144	0.00528089
-0.049316	0.162338	0.163386
0.0481887	0.178627	0.112495
0.190741	0.0492797	0.231382
0.0329268	0.0221595	0.0602096
0.260168	0.0154186	0.0872868
0.293232	0.253217	0.0850833
0.0958323	0.241071	-0.0302576
0.280107	0.0423183	0.315146
0.65055	0.00942545	0.375367
-0.00031317	0.206956	0.338885
0.1578	0.111926	0.366963
0.133716	0.149239	0.154856
0.294217	0.182338	0.00375591
0.102853	0.159291	0.022385
0.0945249	0.111527	-0.00583703
0.126076	0.00348102	-0.0455819
0.141593	0.276701	-0.0343829
0.113921	0.311928	-0.0366346
0.0757331	0.433461	-0.0228988
0.112776	0.219321	0.000340729
0.0868081	0.217858	0.0189545
0.183811	0.257358	0.0127112
0.0557361	0.241778	-0.00329017
0.036302	0.22857	-0.0186131
0.224972	0.180331	-0.00858452
0.355045	0.187395	-0.000963512
0.294769	0.130756	-0.0275088
0.216193	0.290886	-0.0119264
0.125718	0.284541	0.0186088
0.146999	0.238653	-0.00993217
0.189554	0.113936	0.020918
-0.00201696	0.186458	0.0281181
0.331799	0.116414	0.091683
0.286747	0.13735	0.101638
0.0943085	-0.00885478	0.0183276
0.225911	0.0889266	0.262832
-0.0790814	0.177055	-0.0336155
0.212623	0.0454812	0.109917
0.226504	0.073864	-0.151563
0.319783	0.0681666	-0.152595
0.304384	0.061087	-0.138119
0.0189164	0.185804	-0.096627
0.26143	0.173224	0.236961
0.219127	0.32361	0.170424
-0.0189529	0.0940073	-0.0265781
0.207944	0.233967	-0.0162966
0.180524	0.054483	0.069691
0.189766	0.131343	0.0149988
0.192549	0.234271	0.172741
0.274609	0.29479	0.11106
0.205507	0.332292	0.10622
0.309303	0.198466	0.223751
0.11636	0.130854	0.0346942
0.00686727	0.221759	-0.0100226
0.261477	0.167218	0.166853
0.0429028	0.18908	0.0026615
0.144808	0.180656	0.0346702
0.339493	0.122822	0.113276
0.0655749	0.245347	0.21161
0.232971	0.00943149	0.165736
0.220944	0.0437103	0.196928
0.169134	0.217555	0.0568033
0.218592	0.119239	0.0498532
0.223494	0.161673	0.120132
0.186028	0.134592	0.165748
0.172868	0.0259221	-0.000587523
-0.0521939	0.0218875	0.10868
-0.0801227	0.00530251	0.0801856
-0.0313792	0.0427005	0.110943
0.704146	0.15739	0.0901141
-0.00408782	0.186869	0.0506905
0.0844638	0.0463867	0.0875041
0.00851484	0.0744667	0.0316652
-0.0129195	0.0744494	0.0930925
0.254245	0.0615449	0.0938378
0.214729	0.0927557	0.0226143
0.345736	0.0345504	0.0546979
0.211702	0.0430995	0.0351391
0.164971	0.135926	-0.0408588
0.0158398	0.220323	0.00931071
0.0405951	0.118745	0.140015
0.239101	0.107306	-0.0247701
0.203927	0.279565	-0.00584663
0.224896	0.154485	-0.0154114
0.27263	0.212594	0.0436317
0.256556	0.0224468	0.0655461
0.274178	0.282129	-0.05057
0.484908	0.175489	-0.0126003
0.205911	0.0132399	0.00174434
0.235971	0.161367	0.000246675
0.42106	0.163668	0.000936433
0.274195	0.227831	-0.0970758
0.451156	0.230613	-0.0676091
0.056281	0.273977	1.03626
0.191346	0.198459	0.0181132
0.0394809	0.201344	0.0717379
0.260864	0.274839	0.115719
0.0660732	0.226271	0.0190587
0.257863	0.143556	0.100094
0.0590873	0.323102	0.0020417
0.199168	0.188868	0.0396138
0.221673	0.307306	0.223676
0.0466735	0.245459	0.129589
0.301271	0.108354	0.00834384
0.160643	0.158272	0.147526
0.171804	0.222412	0.11492
0.17668	0.266627	0.00535792
0.143265		0.279217
0.0764486		-0.0207339
0.16522		-0.0813485
0.123868		0.026577
0.0951749		0.0967885
0.0414672		-0.0622221
0.154339		0.0110376
0.0422287		-0.0304509
0.23556		0.00433587
0.215866		-0.0440831
0.149244		0.0343387
0.243199		0.0190833
0.109822		0.267643
0.397835		0.157139
0.123657		0.144179
0.307271		0.170581
0.0552337		0.0114784
0.382037		0.104536
0.0926051		-0.0101516
0.265383		0.00472947
0.095285		-0.0239792
0.278907		0.0979654
0.294162		0.132292
0.174943		0.288494
0.273812		0.151556
0.223187		0.246726
0.237449		0.0479879
0.254703		0.150219
0.269918		0.209823
-0.0450294		0.206604
0.333146		0.159996
0.134382		0.194109
0.165272		0.285058
0.271968		0.175032
0.137617		0.0501869
0.186177		0.211786
0.185793		0.172387
0.30899		0.110856
0.265031		0.149365
0.18173		0.0339647
0.191826		0.12245
0.128444		0.0689526
0.0622459		0.0178318
-0.0331143		0.144489
0.0629795		0.00274161
-0.0295446		0.000778112
0.252436		0.0146747
0.448848		0.0914041
-0.0151937		0.0601175
0.000575882		0.176115
0.0429708		0.113444
0.238991		0.0502922
0.117324		0.267812
0.313877		0.0713095
0.181575		0.0825359
-0.0563094		0.144603
-0.097203		0.0306227
0.0496198		0.157646
-0.00440538		0.136366
0.123261		0.119241
0.442512		0.0821911
0.146186		0.0114518
0.0498224		0.00191384
0.171909		0.0440074
-0.0426061		0.0338754
0.294386		0.0164603
0.0718242		0.141733
0.080353		0.171579
0.0779646		0.0854495
0.146976		-0.0256973
0.116128		0.254705
-0.0488665		0.252996
0.218849		0.119039
0.0443667		0.179817
-0.0431169		0.252516
-0.0286542		0.0771715
0.282178		0.0676372
0.049834		0.105777
-0.00086914		0.0897853
0.00425515		0.0518654
0.0260269		0.0333423
-0.000248582		-0.0113122
0.0609327		0.0653627
0.152055		0.0146368
0.176441		0.143182
0.218017		0.254122
0.179383		0.225795
0.197309		0.0887087
0.285724		-0.0319212
0.263556		0.0911585
0.244277		0.0433179
0.188948		0.152509
0.403495		0.188586
0.367216		0.205032
0.282526		0.021155
0.286689		0.245229
0.143686		0.19042
0.227488		0.130361
0.0941868		0.0360757
0.206809		0.178711
0.0847183		0.118776
0.31653		0.200074
0.310871		0.111278
0.232577		-0.0170108
0.251665		0.0993545
-0.00204139		-0.0508014
0.240499		0.149803
0.253258		0.101878
0.221147		0.0564696
0.300017		0.0122904
0.429874		0.00351049
0.113866		0.229432
0.0204473		0.0127046
-0.0291871		0.00138739
-0.0505237		0.0106183
0.0369523		0.105979
0.0232728		0.165178
-0.00761901		0.0449759
-0.0284204		-0.0137557
-0.0090276		0.147885
0.301653		0.124795
0.295926		0.051277
0.204444		0.0452995
0.300735		0.0360777
0.621399		0.0845072
0.185757		0.088397
0.217503		0.119015
0.461117		0.061131
0.23955		0.0581757
0.355118		0.0167879
0.0153719		0.193966
0.0325153		0.189105
0.0296088		0.155097
0.0038552		0.218612
0.0294999		0.246552
0.150552		0.239945
0.0471338		0.25226
0.0244519		0.0618306
0.015227		0.145623
0.224139		0.162325
0.20449		0.216892
0.336766		0.127761
0.168856		0.0887216
0.307418		0.137423
0.231123		0.0856556
0.342452		0.135321
0.0636202		0.181831
0.219577		0.11741
0.028632		0.180047
0.00279116		0.186585
0.197391		0.0729789
0.237301		-0.0334921
0.31125		0.0113019
0.308783		0.0771441
0.268973		0.249481
0.467025		0.13928
0.0582971		0.105156
0.275218		0.226392
0.277777		0.0220687
0.235008		0.110784
0.0812673		0.141532
0.15251		0.110674
0.407303		0.180771
0.346018		0.270105
0.13768		0.10363
0.22998		0.0350753
0.150549		0.128086
0.233616		0.205742
0.228844		0.176349
0.223362		0.118198
0.290294		0.0717221
0.216113		0.11953
0.0324413		0.187882
-0.0251655		0.0136533
0.0495499		0.0250989
0.260898		0.0429679
0.216458		0.0826137
0.103909		0.17875
0.206314		0.259078
0.0401418		0.148136
0.205449		0.333845
0.126067		0.0357734
0.128952		0.0659915
0.0970107		-0.0173109
0.505181		-0.00804184
0.249685		0.149815
0.176352		0.026889
0.00645711		0.0357175
-0.00443327		-0.0292202
-0.0044151		0.138215
0.0954917		0.130842
0.106523		0.15429
0.115612		-0.00995519
0.164484		-0.0311142
0.161097		0.0581829
0.193712		0.00284009
-0.00957502		0.0168045
-0.0467839		0.184812
0.13426		0.175698
0.176663		0.155957
0.160028		0.114372
-0.0731945		0.182774
-0.0266216		0.139671
0.00667331		0.185041
-0.0388325		0.201565
-0.0112727		0.163362
-0.0198783		0.0440263
0.0289772		0.0227581
0.0622741		0.0783663
0.307973		0.0454879
0.287522		0.0295357
0.257785		0.0120304
0.209452		0.0735458
0.386381		0.0124714
0.0924066		0.122544
0.0145525		0.126657
0.0346977		0.094542
-0.000190783		0.0707829
-0.0396674		0.11728
-0.0134615		0.0371388
0.174091		0.117733
0.0227824		-0.00588189
0.185154		0.0503411
0.0698895		0.0816159
0.276532		0.12397
0.165472		0.135759
0.153508		0.190931
0.234312		0.221183
0.0334326		0.207784
-0.0590136		0.181601
0.0522029		0.128239
0.158462		0.153602
0.263385		0.107925
0.276518		0.129154
0.124122		0.163604
0.167312		0.271771
-0.0011051		0.145216
0.0584846		0.233937
0.0731225		0.175761
-0.00481808		0.230288
0.0825851		0.194686
0.231715		0.253107
0.0696279		0.219674
0.383222		0.14759
0.0208214		0.279686
0.0159922		-0.0648333
0.302044		0.0902695
-0.0122226		0.0830465
0.213157		0.147494
0.199094		0.258241
0.31014		0.187587
0.0265273		0.0971787
0.0296109		0.0176892
0.0486217		0.120473
0.0432706		0.17707
0.0106572
0.252628
0.274275
0.288625
-0.015506
0.183239
0.18453
-0.0218505
0.172591
0.20207
0.216287
0.207359
0.288533
0.106044
0.102745
0.111886
0.0789633
-0.00658832
-0.00548991
0.00844081
0.0613954
-0.0338416
-0.00547573
-0.00620334
0.00596446
-0.0269304
0.0288882
0.243822
0.0402235
0.249457
0.245861
0.00691162
0.0259048
-0.0236009
-0.0218596
0.218373
0.226249
0.184407
0.202559
0.309975
0.328326
0.333317
0.241305
0.423519

## Sheet: Fig 3d
WT	mDBD1	mDBD2	mDBD1+2	delDBD	delBRCT		total frames for frequency normalization
20	0.6	0.8	1.5	2.1	0.6		WT	178130
22.7	4.6	1.2	0.6	0.5	0.6		mDBD1	139769
7	0.5	0.8	2.7	1.1	0.6		mDBD2	204213
15.8	0.5	2	0.9	0.8	0.6		mDBD1+2	164385
0.7	1.2	0.8	6.1	2.3	0.5		delDBD	119349
3.1	4	0.8	1.1	1.6	2.8		delBRCT	173052
7.4	1.6	2.5	0.5	1	0.6
1	62.3	1	0.9	2.9	0.5
1.8	1.7	4	1.3	0.9	0.6
2.4	1.7	0.9	3.2	1	0.6
1.5	0.6	3.6	16.4	0.8	0.5
7.5	1.9	1	12	2	0.5
6.7	0.8	1.3	0.5	1	0.6
2.4	1	3.3	3.4	1.7	0.6
0.7	2.8	3.4	4.9	2.2	0.5
14.7	2.1	5.2	16.3	2.3	0.6
9.8	3	13.3	0.7	16.6	0.6
78.7	1.9	0.5	3	9.8	0.6
1.9	0.9	1.5	3.8	1.1	0.7
1	0.5	6.6	1	1.5	0.5
86.9	0.5	2.1	0.6	0.9	2.7
0.8	0.9	7.7	0.5	0.5	0.6
10.1	5.5	4	6.6	3.2	1
8	0.6	10.5	0.5	1.8	0.6
3.1	0.7	4.3	0.6	5.3	0.9
0.7	1.3	0.6	2.5	0.9	0.6
0.7	1	1.8	0.8	1.2	0.6
0.5	0.8	0.5	0.5	0.5	1.9
0.9	0.6	0.5	0.5	0.5	0.5
0.9	0.5	1.2	0.6	3.1	0.6
10.3	21.1	1.2	2.2	9.6	1.2
1.2	0.6	0.6	1.6	0.8	0.6
5	1	1.5	1.3	2.2	0.6
21.2	0.9	4.8	0.7	0.5	0.8
3.2	0.9	2.6	0.9	0.5	3.3
4.3	1.3	0.9	0.6	1.3	0.5
3	1	1.4	0.6	1.5	0.6
4.6	10	4.2	2.8	1	0.6
1.3	0.5	0.8	1.5	1.7	0.6
1.5	0.7	2.9	3.3	2.5	1
1	2	1.2	0.6	0.6	2.4
1.6	0.8	0.7	0.9	1	0.6
1.6	1.4	2.7	3	0.8	0.6
25	2	2.3	2.7	0.7	1
3.3	3.3	4.8	2.1	0.5	11.7
4.6	3.4	4.4	0.3	0.6	0.7
0.8	0.7	0.9	1	0.9	3.3
7.7	4	6.4	0.6	0.8	0.6
8.9	0.5	1.2	1.7	1	2.4
34.4	4.3	1.1	10.5	0.6	4.8
2.5	5.2	4.4	2.4	2	0.7
2	0.8	0.7	2.8	2.1	0.6
1.2	1.8	8.1	0.6	1.8
0.6	6.2	2	1.7	5.4
0.6	3.9	8.9	0.7	2.3
0.7	2	10.8	0.6	0.6
0.6	1.2	0.5	0.7	37.7
1.1	0.5	1.6	0.5	4.3
0.5	1.8	0.5	1	4.8
0.5	0.6	6	5.4	0.9
1.2	5.3	4.8	6.8	0.7
2.5	0.3	0.7	0.5	4.1
3.6	12.7	1.8	0.6	1
1.3	0.6	1	0.7	1
0.6	0.9	7.3	3.4	0.7
7.3	4.9	1.8	0.7	0.5
14.4	1.8	1.6	3.4	0.7
1.3	0.9	1.5	0.6	3.8
1	11.6	27.3	0.9	0.8
5.8	1.8	0.5	1.6	1.5
2.9	0.7	1.8	0.6	1.8
2.9	0.5	0.9	0.6	0.6
2	3.6	0.5	2.4	0.7
0.7	9.2	14.1	0.6	2
17.3	1.1	1.4	1.8	5.1
6.2	0.7	1.3	0.7	0.6
1.4	0.8	2.5	1.4	12.3
0.5	1.1	0.5	2.9	1.5
1.5	46.4	0.5	0.5	0.7
1.3	5.5	0.7	0.7	2.9
1.6	0.6	3.6	1.9	0.8
0.7	10.6	1.8	1.4	0.6
0.9	0.6	5	0.6	6.9
1	4.3	3	1.1	1.1
3.1	0.6	0.7	0.7	0.5
61.9	0.5	0.9	0.6	0.7
0.6	3.1	0.6	2.7	0.6
0.7	2.2	0.6	0.8	0.5
0.6	1.4	1.2	3.3	0.8
1.5	0.8	1.8	2.7	0.5
0.6	6.3	12.4	2.5	5.5
5.2	9.5	1	0.6	1.8
0.6	0.7	0.2	1.1	0.9
2.7	4.2	0.8	1.9	0.7
17.1	0.6	0.6	1.1	1.4
10.3	1	0.2	5	0.8
10.7	0.5	6.7	0.7	0.6
34.2	1.1	0.7	5.8	0.5
2.6	18.8	2	7.4	1
1.1	7.6	1.2	3.2	0.6
5	0.7	0.7	0.5	1.1
4.7	0.6	2.8	0.6	1.2
1.1	1.7	0.5	0.9	0.8
40.1	1	1	1.5	0.7
0.5	1.5	3.6	2.4	0.6
4.5	0.7	0.8	0.7	0.8
3.5	2.1	0.6	9.1	0.8
1.6	0.6	5.6	1	2.9
2.3	3.5	1.3	4.7	1.2
5.3	0.6	1.4	3.3	1.3
0.5	1.6	3.4	2.6	1.1
21.2	2.2	0.7	6.6	3.9
2.1	12.3	0.9	1.1	1.7
22.8	1.7	3.6	0.8	0.5
1.3	1.7	7.9	0.7	0.4
5	4.5	0.6	2.1	0.7
12.6	3.7	1.6	1.4	1
1.1	1	0.5	15.5	0.6
1.3	7.3	0.6	1.2	1.8
1.3	0.7	0.5	27.5	1.2
0.9	1.7	0.6	1	0.7
3.1	0.5	2.9	2.2	3.2
0.7	2.2	5.6	0.5	0.9
0.3	1.5	1.5	3.2	2.5
0.6	0.6	10.4	2.1	1.2
0.6	0.5	1.7	2.3	0.5
16.1	1	3.3	0.9	0.9
3.2	2.4	1.2	1.1	1.3
2.8	0.6	1.6	2.9	0.9
1.4	1	1.6	0.5	0.9
2.3	0.8	0.5	0.7	0.5
1.8	0.5	0.5	1	1.6
26.5	0.5	0.5	1.6	0.8
0.7	1	0.5	8.2	1.6
0.6	0.6	0.8	0.5	1.2
3.4	1.8	3.8	2	1
0.9	0.9	2.6	1.3	0.5
0.5	30.3	0.7	1.3	3
6.8	0.6	15.4	6.3	3.3
9.3	1.2	2.1	0.8	3.3
5.3	2.9	9.1	1.5	5.1
7.9	0.6	8.4	0.5	1.1
1.4	1.2	0.1	0.6	7.3
3.9	8.5	0.6	4.3	33.4
1.5	1.7	3.4	0.6	5.7
11.7	42.5	0.6	2.4	3.6
5.3	1.5	3	0.9	4.9
2.5	2.6	1.2	0.5	11.1
0.6	2.8	17.4	2.8
1.2	1.5	5.1	0.7
11.7	3.4	0.5	2.1
3.4	0.6	3.5	1.3
2.5	1	2.9	2.3
1.6	1.5	1.6	0.5
11.5	2.8	0.9	0.7
19.4	7.3	0.7	0.7
3.3	12.4	1.5	1.2
1.6	2	3	1.1
1.3	0.8	3.2	0.6
0.5	0.9	0.6	2.5
0.1	0.7	0.9	0.6
34	2.4	0.8	2
1.2	2.4	0.5	0.8
4.5	4	5.4	17.4
13.9	4.6	1.4	0.6
3.7	0.9	0.8	0.6
2.7	3.4	0.8	0.6
26	0.5	0.7	10.2
1.8	2	3.8	0.7
9.4	1	0.6	1.7
1.4	3.9	2.7	0.6
5	1	1.9	0.7
18.4	1.2	3.9	0.6
1.6	0.5	1.7	2.9
7.8	1.6	2	3
2.4	0.8	4	34.3
2.1	3.1	1	3.5
2.5	2.4	1.4	0.6
38.1	1.1	0.5	0.8
5	1.1	8.4	0.7
3.6	1.1	2.2	1.2
5.1	1.7	1.3	9.9
4.2	0.8	1.1	4.9
0.9	3.8	0.5	3.2
0.6	7.9	0.5	3.2
1.1	4.4	5.5	0.9
0.9	1.9	0.2	0.6
1.7	0.8	1	1.9
0.6	0.6	2.9	2.7
10.1	2.3	1.4	2
0.5	3.8	1.4	6.3
7.6	0.9	0.8	1.4
6.1	0.9	1.5	0.7
7.4	2.2	0.6	4.5
38.3	0.6	7.1	4.1
2.5	1.2	4	6.2
0.5	1.8	0.5	0.7
9.1	2.9	1.5	1.1
6.7	6.5	0.6	0.7
7	4.1	4.6	1
3.5	0.5	10.7	1.4
2.8	9.9	3.8	1
9.3	6.1	3.3	0.5
8.1	1.9	2.3	0.5
0.5	4	3.5	1.7
1.7	1.4	0.7	1.5
1.1	0.5	0.6	0.6
4.5	3.5	4.8	4.7
0.5	0.5	2.8	0.6
1.2	1	3.6	1.2
1.4	0.7	6.8	2
1.2	0.8	3.7	1.2
1.7	8.4	0.5	3.1
33.7	1.6	1.6	2.5
1.2	3.1	11.7	8
5.6	6.9	0.6	1.2
0.7	0.8	2.3	14.2
1.5	1.7	0.5	0.5
0.8	0.7	1.1	1.1
12.2	1.3	2.8	0.7
0.5	0.6	2.1	1.3
0.5	1.1	0.7	0.7
5	4.4	1.5	0.7
0.5	0.6	3	1.5
0.6	0.7	0.7	2.2
28	0.6	7	0.7
27	0.6	1.6	0.5
0.8	0.6	2.7	1.2
8.6	7.1	2.4	1.3
8	2.9	3.3	1.4
2.9	0.9	0.5	0.6
11.3	7	0.5	0.7
1.2	0.3	4.3	1.1
3.7	2.8	0.8	0.5
13.5	0.6	1	1.3
0.6	0.8	0.9	2.4
6.9	1.2	0.5	1.5
6	0.6	3.8	1.4
22.2	0.5	4.1	2.5
17.8	0.7	11.2	1.9
1.1	0.5	6.5	0.8
48.1	1.3	1.6	3.3
0.7	5.6	1.8	1
15.4	2.1	3.1	0.7
0.5	1.4	4.9	2.6
1.7	1.5	1.2	1.9
1.8	1.8	0.7	0.7
19.9	1.2	0.5	1.4
12.5	4	1.3	0.6
0.7	2.8	1.2	1.1
0.5	6.1	0.5	2.9
1.5	5.3	0.5	0.9
0.9	1.7	1.3	9.5
0.6	0.5	1.9	3.5
3.1	2.9	1.9	0.5
1.3	1.7	1.4	1.6
1.9	1	0.5	0.6
1.1	2	2.4	0.7
3.9	0.5	1.6	1.9
1.5	1.1	3.8	0.8
4.4	0.5	0.5	44.9
7.9	1.2	1.6
1.6	0.5	2.9
0.7	1	0.6
5.7	1.8	1.9
8.1	3.9	0.5
5.4	0.7	1.8
6.9	2.3	1.2
1.2	5.3	2.8
0.6	1.8	15
6.4	2.2	14.1
0.7	1.7	7.2
2	0.7	5.3
3.2	26.3	9.7
2.6	2.2	9.2
2.2	0.5	3.2
19.4	2.2	0.8
30.7	19	1.1
0.5	1.2	12.8
0.6	4.7	0.5
2.1	12.8	0.2
5.8	68.4	1.3
0.6	6.8	2.7
5.4	0.9	8.6
2	2.8	1.5
2.9	1	0.5
1.4	0.8	1.8
2	0.5	11.3
1.4	1	1.9
0.9	1.5	1.2
5.4	0.5	17.9
3	1	1
8.9	1.4	4.3
2.7	1.3	2.8
11.3	1.2	0.7
1.2	7.3	4.3
16.6	2.2	0.6
12.5	1.5	1.5
2.7	1.2	1.1
0.6	0.5	1.5
11.5	4.7	1.1
1.3	1.4	0.6
2.3	2.6	1.1
0.6	1.7	4
0.6	31.9	0.5
4.7	0.8	0.5
2.9	0.9	2
2.5	0.8	4.4
2	2.1	4.5
8.7	2.4	4.9
16.8	0.6	0.8
7.7	0.9	5.8
0.9	2.1	2.5
12.6	1.1	0.5
2.3	3.9	1.9
11.2	2.8	1.3
8.3	4.2	6.4
15.9	3.6	0.6
3.3	0.6	1.1
6.7	2	1.1
12.2	10.2	1.7
24.2	1	1.5
1.5	1.1	1.8
0.6	2.4	1
0.8	0.8	3.2
0.5	16.4	3.2
0.6	20.7	1.4
3.9	0.5	4.4
4.2	3.5	2.7
0.5	2.1	0.5
4.6	1.9	7.3
4.4	1.6	4.2
10.3	3.1	1.4
0.3	0.9	0.7
12	2.4	1.8
0.9	1	1.5
1.4	0.6	0.7
4.6	1.1	1
0.7	9.3	0.5
5.2	4.8	1
0.8	32	3.4
19	7.8	4.9
1.5	4.6	1.7
26.1	1.9	1.3
1	2.4	5.8
0.7	1.2	0.5
5	0.9	2.4
6.3	7.9	1.2
0.5	0.8	2.6
1.9	1.2	0.6
1.8	2.9	2
1.2	2.8	0.5
1.8	15.9	10
0.6	7.2	11
5.3	0.9	0.7
0.8	0.7	2.1
7.6	0.7	0.5
2.9	0.5	4
0.6	4.8	0.6
2.8	5.5	0.7
0.8	2.8	0.9
0.5	0.9	0.8
1.4	0.5	0.6
0.7	1	0.5
1.8	1.3	37.8
1.8	0.9	1.1
0.5	5.9	0.7
0.5	0.9	10.2
10.9	0.5	1
1.4	0.9	1.1
0.7	2.6	1.7
2.8	0.8	0.7
5.9	0.6	1
6.8	0.5	2.3
1.9	1	44.6
0.6	18.3	3.3
3.7	0.9	1.5
1.6	8.1	0.6
0.8	1.2	0.5
2.5	0.5	0.6
2.2	0.6	1.3
6.7	0.7	1.6
4.1	3.1	1.5
1.5	0.2	0.3
2.2	1.6	0.8
1.6	3.3	0.9
1.1	0.8	2.4
0.5	1.6	1.3
0.7	11.4	0.6
2.5	0.8	3.8
9.2	18	3.2
1	14.8	2.7
1.5	0.9	1.2
1	1.5	0.7
11.8	0.7	0.9
0.7	1.1	1.3
2.3	1.6	23.6
4.3	0.6	2.5
13	6.5	1.5
3	1.1	1.1
0.9	0.9	0.7
0.9	1.3	1.2
2.9	2.7	4.5
15.8	2.1	1.4
2	0.6	2.5
0.5	0.7	3.5
1.7	1.9	0.7
32.2	3.1	0.6
15.5	7.3	1
91.2	1.2	2.9
3.1	0.8	0.6
4.6	0.6	0.9
2.6	1.5	3.2
1.3	0.8	1.4
18	22.1	0.5
1.8	4.2	0.1
0.5	1	0.8
1.4	0.7	2.3
5.2	6	2.4
0.5	1.4	4.9
1.7	1.1	6.6
1.5	0.6	3.8
4.4	0.5	0.7
1.8	0.7	3.2
2.7	0.6	4.4
28	1.2	0.6
7.3	1.3	1.5
4.7	0.6	0.7
1.4	2.2	1
0.7		0.8
8.3		4.6
0.6		2
0.8		8.8
1.1		11.7
1.2		0.5
12.6		0.6
0.5		0.6
2.1		0.9
17.7		1.5
5.1		0.6
0.5		1.1
0.6		11.7
1.1		0.7
2		3.8
6.2		2.2
1.1		1.8
91.2		3.2
2.4		0.5
1.4		0.5
0.6		2.5
11.2		0.5
6.3		2.4
3.5		1
13.8		4.7
1.3		0.8
9.6		1.2
4.8		0.7
5.9		1.4
0.6		2.3
3.3		0.5
0.7		2.2
86.8		12.9
0.7		8.6
4.5		2.2
1.7		0.8
1		1.9
1.4		2
0.7		5.2
6.2		1.8
41.2		6.2
0.8		1.1
2.3		1
0.6		3.6
2.1		1.1
0.5		3.6
3.3		2.4
19.1		2.9
0.7		0.7
0.8		1
2.1		2.4
0.5		0.9
0.7		5.6
7.7		4.8
0.5		1.1
0.5		34.2
1		0.5
0.5		1.1
4.2		0.7
9.7		4
28.3		2.4
2.1		1.5
0.6		2.8
0.5		1.7
0.5		1
34		1.5
8.2		2.6
30.5		1.1
0.9		0.5
3.3		19.5
1.4		2.7
0.5		0.6
22.7		0.7
0.6		1.2
0.9		9.5
1.2		1.3
12.7		0.5
0.6		3.7
1.2		8.8
0.5		1
1.2		1.4
3.8		0.7
0.5		0.8
1.1		1
26.6		6.9
1.2		16.3
2.7		10
0.5		5.8
8.1		0.7
15.4		2.9
1.4		3.4
2		1.8
1		3.1
0.7		3.4
1.7		2.2
1.4		3.2
0.6		1.4
3.5		2
25.2		2.1
1.5		8.9
0.6		6.1
4.3		0.5
0.5		4.3
5.3		0.5
1.4		3
0.5		0.6
2.2		0.7
0.5		1.1
1.8		0.5
3.3		0.5
0.9		2
4.2		2.7
3.1		0.9
0.5		1.5
0.8		0.6
0.8		2
5		0.5
5.4		6.4
4.3		1.6
35.8		2.1
3.1		7.9
0.7		0.7
0.9		0.5
9.5		0.8
2.8		1.3
0.6		0.5
1.3		0.7
3		0.8
1.4		1.4
36.4		5.5
0.8		2.7
3.2		4
1.5		1.3
0.8		1.3
2.4		3.1
2.1		0.6
1.3		0.7
2.6		2.5
0.1		0.5
1.1		1
4.6		0.6
0.9		0.5
2		2.9
0.7		2.9
0.5		0.6
4.2		1.7
0.5		2.3
2.9		0.9
0.5		3.1
0.9		13.4
0.9		34.6
1.2		0.5
0.7		0.6
3.7		1.1
3.2		1
3.7		1
0.7		1.2
0.9		2.9
0.9		2.8
2.1		2.5
7.4		1.5
4.2		0.9
0.9		2
3.6		8
0.6		0.8
0.5		4.5
0.5		2.9
1.9		2.3
1.6		2.4
1.3		1.3
1.6		0.7
0.8		1.8
1.1		0.6
0.6		0.5
4.5		6.5
1.6		39.1
1.1		2.7
47.1		3.7
0.9		2.2
2.9		3.8
13.2		1.8
1.3		1.3
4.7		0.8
5.2		1.3
0.9		0.8
4		0.9
1.1		1.8
0.7		1.2
3.6		2.8
0.5		1.9
0.8		1.7
0.7		1.4
2.2		6.9
1		1.1
0.7		0.6
0.7		8.5
0.8		22.6
1		3.9
5.4		1.3
2.9		1.9
0.5		0.7
1.6		0.7
3.8		1.6
8.2		6.6
1.8		1.7
0.7		1.8
1		3.7
1.7		0.5
7.1		1.8
0.9		0.5
0.8		0.8
0.9		0.6
0.5		1
1.2		0.8
9.1		0.7
0.8		0.5
1.7		1.9
0.7		0.8
0.6		0.8
1.2		0.7
3.5		1
1.2		0.7
1.8		5.7
1.6		2.6
3.8		8.1
2.8		1.3
0.9		4
0.5		1.7
0.5		19.1
1		3
3.8		3.4
0.5		1.7
2.2		1.3
1.2		1.2
0.8		1.5
24.8		1.1
1.7		0.5
8.2		0.9
1.6		0.5
0.6		0.6
6.8		4.7
1.5		0.5
3.3		2.9
12		1.8
0.5		3.2
12.2		0.9
12.6		1.8
0.9		0.8
1		0.6
0.8		1
38.2		0.8
1.6		1.4
2.6		0.6
2.3		6.1
2.2		4.4
2.3
10.1
1.1
1.9
0.9
0.5
0.6
0.5
2.2
12.2
2.8
1.6
0.5
1.9
0.9
1.1
2.5
0.9
0.7
0.8
0.6
3.4
1
4.1
8.5
1.1
0.4
1
1.4
2.1
4.3
0.8
0.7
1.6
29.9
0.5
0.6
0.6
1.6
10.8
4.1
35
2.1
20.1

## Sheet: Fig 4c
5/7 FRET	3B/5 FRET
-0.165196	-0.0117492
-0.188108	-0.00442437
-0.0535141	-0.0468996
-0.0590982	-0.049117
-0.0775779	-0.0535061
-0.0672771	-0.0242643
0.201452	-0.0564707
0.174522	0.195278
-0.0515728	0.0598642
-0.0840494	0.0733608
-0.0534493	0.065386
-0.0537071	0.0647118
-0.000885557	0.0721155
0.00557382	0.0668286
0.022265	0.0490628
0.0395844	0.0582686
0.0570641	0.0491543
0.0287597	0.0699224
0.0274801	0.0583454
0.0186825	0.0666846
0.0141647	0.059685
0.0414955	0.0731705
-0.00232314	0.0573934
-0.00104367	0.0752075
0.0414134	0.0590493
0.15489	0.0601996
0.294145	0.0568164
0.45937	0.0585591
0.630474	0.0490857
0.715577	0.054424
0.713048	0.0322502
0.698704	0.0180984
0.715856	0.00478003
0.712844	0.0154101
0.721662	0.0915519
0.719345	0.122659
0.721413	0.238832
0.248015	-0.0299769
0.123367	-0.0110416
-0.0115063	-0.0472837
-0.0382716	0.0282733
-0.0608241	0.040491
-0.0401798	0.0457324
0.0204234	0.0481939
0.0385772	0.0556601
0.0501934	0.0330908
0.0498838	0.0267706
0.0277343	0.0321153
0.00206658	0.03117
-0.0180891	0.0401941
0.011814	0.0414147
0.0352784	0.0505513
0.0653982	0.0456605
0.0320925	0.0472208
0.0269622	0.0580931
0.0309864	0.0620151
0.0269382	0.048656
-0.0243818	0.0350746
0.0163477	0.0400159
0.0717615	0.0159192
0.0210518	0.008591
0.0429471	0.00423783
0.0671994	0.0199946
0.0661088	-0.00790515
0.0326156	0.00326042
0.07306	0.0292175
-0.0207537	-0.0232283
-0.0186659	-0.030734
-0.0306725	-0.0509538
-0.0473354	-0.0689545
-0.0190601	-0.0584431
0.0218879	-0.075257
0.0653294	-0.0715519
0.0736084	-0.0647166
0.0838199	-0.0475455
0.0947074	-0.0698431
0.113387	-0.0512222
0.116268	-0.0655436
0.130819	-0.0631987
0.524563	-0.00248244
0.482276	0.00128339
0.435452	0.000449217
0.369459	0.0832527
0.354158	0.124335
0.321481	0.196377
0.269764	0.232052
0.21917	0.256698
0.223922	0.22291
0.214196	0.220182
0.218163	0.213533
0.229335	0.234138
0.219653	0.317919
0.198194	0.430078
0.163264	0.513947
0.0943734	0.596315
0.04973	0.680998
0.0868825	0.627299
0.0678919	0.642363
0.102032	0.588157
0.204199	0.540991
0.201974	0.539788
0.185024	0.557845
0.172625	0.499474
0.106589	0.494725
0.0622719	0.556737
0.201429	0.522639
0.221941	0.524235
0.206672	0.45944
0.145487	0.421715
0.130393	0.502847
0.13607	0.48011
0.150072	0.529472
0.160716	0.499661
0.1852	0.599882
0.199907	0.425328
0.193789	0.448607
0.243972	0.400842
0.26604	0.401083
0.261419	0.39726
0.212597	0.418528
0.255304	0.432658
0.219279	0.437941
0.16753	0.471764
0.159382	0.424698
0.234621	0.408612
0.195463	0.393386
0.151921	0.517599
0.174345	0.534848
0.167133	0.526249
0.128088	0.548649
0.150689	0.527907
0.0794184	0.429914
-0.0649623	0.390005
0.0343688	-0.0727914
0.0391612	-0.0642963
0.0351671	-0.0694785
0.068238	-0.0623532
-0.00370261	-0.0514789
-0.00937855	-0.0405289
-0.0126668	-0.0200991
-0.10355	-0.0446438
-0.103651	-0.027908
-0.138355	-0.044493
-0.139939	-0.0396447
-0.101737	-0.0415972
-0.114231	-0.015967
-0.0814199	-0.0353546
-0.0674325	-0.038738
-0.0673504	-0.052692
-0.0742774	-0.0487646
-0.0619351	-0.0558245
-0.134169	-0.0842147
-0.122278	-0.0795492
-0.122236	-0.0642377
-0.129092	-0.0673747
-0.129294	-0.0822278
-0.027767	-0.0423941
-0.0881201	-0.0355707
-0.036938	-0.0495128
-0.0220047	-0.0544065
-0.0551382	-0.0571776
-0.117376	-0.0586058
-0.112787	-0.0796943
-0.164286	-0.0732553
-0.177894	-0.0900117
-0.100844	-0.0805345
-0.101122	-0.0759877
-0.05256	-0.0719696
-0.0524554	-0.0824057
-0.0984168	-0.0549093
-0.142075	-0.0541067
-0.141949	-0.0580382
-0.160554	-0.0551802
-0.128534	-0.0333982
-0.0827224	-0.0335312
-0.0827018	-0.0389009
-0.0236578	-0.0309113
-0.0236927	-0.0337301
0.00415523	-0.0488117
-0.0452723	-0.0578298
-0.0262009	-0.0495344
-0.0838632	-0.0529133
-0.0846053	-0.0551544
-0.139513	-0.040006
-0.101523	-0.0767074
0.0306592	-0.0452049
0.0165526	-0.050453
0.0410724	-0.424953
0.0652266	-0.440969
0.0605274	-0.431071
0.188625	-0.409332
-0.0992722	0.00566996
-0.123336	-0.0152458
-0.127529	-0.012627
-0.284059	-0.0548516
-0.13318	-0.161416
-0.0673786	-0.143338
-0.088851	-0.0854786
-0.102166	-0.0470703
-0.0279688	0.081451
-0.0351562	0.0730649
0.0030803	0.0597395
0.0301688	0.0410135
0.029262	0.0284336
0.00500686	0.0164975
0.0331973	0.0228832
0.0133083	0.0189591
-0.019359	0.0326913
0.103638	0.0601857
0.225809	0.0673036
0.379588	0.0576887
0.54281	0.0466654
0.732308	0.0325535
0.756236	0.0108689
0.78553	-0.00411301
0.753659	-0.196123
0.719466	-0.348479
0.705174	-0.0127197
0.0451992	0.00422724
0.0269743	0.000503573
-0.0174282	-0.00759214
0.0351026	0.00480133
-0.0163895	-0.00449011
-0.000731493	-0.00984223
-0.0148717	-0.0163706
0.0418252	0.0197191
-0.0140975	0.0107258
-0.078944	0.0089186
-0.0796425	0.0142996
-0.0113701	-0.00318755
0.406878	0.0441745
0.256389	0.0498793
0.131814	0.0123137
0.0249852	-0.0126957
0.0490789	-0.0217626
0.0285646	-0.0192565
0.0128289	-0.0348961
0.032745	-0.000542974
0.0174287	0.0185126
0.013838	0.136849
-0.0172316	0.0827442
-0.0326946	0.0792489
-0.00835423	0.0488377
-0.0105031	0.0601383
-0.0022143	0.012348
0.0294381	0.00278474
0.0684956	0.00764797
0.0216405	0.00560738
0.0379096	-0.011044
-0.000745775	-0.0188663
-0.0769864	-0.015197
-0.12057	-0.00691073
-0.0809381	0.00891163
-0.16248	0.00606992
-0.109212	0.0112154
-0.0774576	-0.00212086
-0.0220439	-0.010752
-0.00843457	-0.0182987
0.08578	0.0127409
0.070422	0.00677117
0.0694538	0.0300284
0.0370428	0.011414
0.00376477	0.00247494
-0.00354458	0.00776438
-0.0327662	-0.0152259
-0.0262363	-0.0208944
-0.0579288	-0.00539846
-0.0579413	-0.00106652
-0.0904781	-0.0228447
-0.094469	-0.00436116
-0.0829307	-0.00702784
-0.0344384	0.00837648
0.0121534	0.0153269
0.0238354	0.000407494
0.0724338	0.00497908
0.0905471	0.000906934
0.0613135	-0.00850593
0.0218206	-0.0177997
0.0361332	0.0175744
0.0111838	0.034876
-0.0241947	0.0491327
-0.0728706	0.0416304
-0.111123	0.0484316
-0.100913	0.0245183
-0.0890071	0.0289392
-0.0661601	0.0193005
0.0418108	0.0336167
0.222702	0.0250634
0.364448	0.0473218
0.512441	0.0363241
0.402101	-0.152968
0.205139	-0.110951
0.0729645	-0.0781297
-0.0288264	0.0754264
-0.0381759	0.0569862
-0.0967914	0.0644525
-0.0976784	0.0836118
-0.0614054	0.0400834
-0.0247915	0.0461962
-0.0162512	0.0589678
-0.00870818	0.053797
-0.0100093	0.0589687
-0.0420427	0.064399
-0.0449798	0.0428621
-0.035797	0.0395559
-0.0621794	0.0363712
-0.0403088	0.0320324
-0.0223751	0.0421011
-0.0244268	0.0623151
-0.0326211	0.060749
-0.0319765	0.0595249
-0.0196841	0.0518986
-0.0411719	0.0456242
-0.0713611	0.0326303
-0.0367833	0.0261088
-0.00613258	0.020091
0.175728	0.0241624
0.329375	0.0080347
0.495434	0.0124671
0.645999	-0.00487815
0.803946	0.0299429
0.755444	0.0168102
0.760185	0.0320522
0.742548	0.0316856
0.710639	0.0469401
0.669375	0.0225106
0.55953	0.0260435
0.492537	0.0155136
0.484454	0.00984095
0.449738	0.0238783
0.317824	0.014517
0.260882	0.0223838
0.227318	0.0341881
0.0859932	0.049769
-0.0765786	0.0451694
-0.117797	0.0483072
-0.109081	0.03343
-0.144935	0.038537
-0.143553	0.0218889
-0.0974047	0.0151774
-0.0581586	0.0279724
-0.0532199	0.0331778
0.00291894	0.0186577
0.0143901	0.0320066
0.0401174	0.00696018
0.0735185	-0.00519064
0.0247524	-0.0156874
-0.0287178	-0.0137583
-0.0778332	-0.0199658
-0.0994709	-0.0200716
-0.159413	-0.00258292
-0.13537	0.00757622
-0.184955	-0.00348401
-0.158749	-0.0043305
-0.126799	0.0297407
-0.167008	0.00221582
-0.178789	-0.000239209
-0.232411	-0.0284389
-0.275296	-0.0257345
-0.272137	-0.0237564
-0.214459	-0.00828956
-0.218499	-0.011475
-0.0928962	0.0307308
0.012803	0.0274255
0.00776601	0.0169342
0.0266909	0.0145028
0.0448888	0.0141523
0.00306788	0.00531113
-0.0493907	0.0057686
-0.0851787	0.00294424
-0.0765146	0.0102019
-0.0746343	0.0150115
-0.05352	0.0344404
-0.024957	0.0406585
0.136504	0.0569507
0.246555	0.0558165
0.360801	0.0489732
0.500296	0.0344074
0.624356	0.0277221
0.618413	0.0229217
0.666554	0.0187836
0.565393	0.0488207
0.437851	0.0710245
0.308435	0.0709491
0.158248	0.0641533
-0.0334362	0.0395049
0.00155191	0.00937385
-0.011355	-0.0360241
0.0200406	-0.0809737
0.0350913	-0.0971353
0.0587151	-0.0831395
0.00409686	-0.0646498
-0.044731	-0.0582102
-0.0817624	-0.00544357
-0.146144	-0.0370346
-0.145719	-0.0344086
-0.125262	-0.0567687
-0.0967979	0.318081
-0.0919042	0.382618
-0.0304169	0.422402
-0.0536175	0.409443
-0.071619	0.433181
-0.0768895	0.0710279
-0.104965	-0.0124785
-0.121355	-0.00851017
-0.120386	0.00982457
-0.11627	-0.00718547
-0.110355	0.00323278
-0.0978715	-0.00076072
-0.0189981	0.0472092
-0.0562738	0.05048
-0.0480992	0.0838352
-0.00757647	0.0745418
-0.0454942	0.0601958
-0.00165503	0.0530794
-0.0083857	0.0525942
-0.0955676	0.0228306
-0.0966894	0.0192342
-0.073644	0.00490257
-0.132052	-0.00933415
-0.0560562	-0.0157638
-0.0168646	-0.0155984
0.0359951	-0.0278531
0.0952901	-0.00921575
0.127816	0.0060613
0.0436774	0.0116891
-0.0730648	0.0997005
-0.0731526	0.044169
-0.0200636	0.0312527
-0.0238918	0.0397036
-0.0241057	0.0551933
0.0792661	0.0466267
0.232028	0.10537
0.431528	0.105081
0.583962	0.0976559
0.749282	0.0820877
0.691266	-0.0399419
0.692429	-0.0430796
0.601464	-0.041797
0.61628	0.00823625
0.584837	-0.00318956
0.616558	-0.00812473
0.561705	0.00341566
0.584552	-0.0245747
0.591245	-0.0184226
0.571198	-0.00981908
0.779732	-0.00457754
0.799226	0.0195922
0.814013	-0.00592623
0.764898	-0.0249419
0.764716	-0.0100046
0.702679	0.199854
0.603814	0.200659
0.579704	0.179084
0.525025	0.170363
0.490865	0.170499
0.561016	0.190204
0.573656	0.244766
0.583422	0.24669
0.582504	0.354489
0.595106	0.204428
0.633999	0.17504
0.59113	0.179706
0.589836	0.196332
0.612794	0.205268
0.59069	0.229323
0.585721	0.223302
0.552995	0.230984
0.524347	0.223568
0.455992	0.255316
0.454301	0.275188
0.443286	0.291882
0.467833	0.276065
0.470634	0.263441
0.470769	0.237225
0.455956	0.221813
0.407156	0.201708
0.399071	0.199142
0.422827	0.200526
0.47125	0.187534
0.488227	0.195792
0.566967	0.189112
0.598934	0.19281
0.56183	0.203864
0.0697931	0.0402091
-0.0211649	-0.0126824
0.0144653	-0.00896601
0.0108611	0.000814135
0.0272608	0.00851191
-0.0116282	0.0425516
0.0244733	0.0306963
0.021665	0.026439
-0.0295234	0.0270857
0.00757282	0.0265543
0.00706631	0.0120966
-0.0314274	0.0253344
-0.0186605	0.0162306
-0.00771876	0.0172813
-0.0529933	0.0104898
-0.0283007	0.0157018
0.00989233	0.00798118
-0.015546	0.0206007
0.0180369	0.0142832
0.024772	0.0201704
0.00348093	0.0152256
-0.0428466	0.027897
-0.0186512	0.0410937
-0.0321076	0.0342952
-0.0354061	0.160944
-0.0338543	0.149427
-0.0156278	0.555361
0.128772	0.823327
0.151869	0.747514
0.33824	-0.0157833
0.26516	-0.0225733
0.170769	-0.0453918
0.102763	-0.0430561
0.00597885	-0.0428422
-0.0456669	-0.0233043
-0.0620146	-0.0138488
-0.101931	0.00115773
-0.0580659	-0.000550694
-0.0526872	-0.00952548
0.0447083	-0.0157156
0.118924	-0.0180758
0.0282021	-0.0216459
0.116987	-0.0193999
0.0558272	-0.214921
0.0523068	-0.243564
0.0378438	-0.214678
-0.051085	-0.200033
-0.1789	-0.173234
-0.06548	-0.151316
-0.104729	-0.151534
-0.157552	-0.166012
-0.102339	-0.181908
0.0176398	-0.171628
-0.0431276	-0.175406
-0.0572192	-0.169346
-0.057398	-0.169682
-0.0603504	-0.155123
-0.113515	-0.192518
-0.11293	-0.172459
-0.128129	-0.173785
-0.128233	-0.1471
-0.13868	-0.209661
-0.1301	-0.322012
-0.117629	-0.311079
-0.0727004	-0.253572
-0.0694745	-0.161652
-0.0782057	-0.0127756
-0.0811708	-0.0552372
-0.0778151	-0.101293
-0.105109	-0.134382
-0.0516126	-0.172006
-0.0527264	-0.23002
0.100442	-0.0296613
0.0644399	0.226348
0.0188566	0.0659143
0.0423603	0.0574313
0.046242	0.0303365
0.041106	0.0182127
0.0354969	0.0190177
0.00842263	0.048635
0.0543833	0.0358642
0.00273273	0.0580878
-0.0239558	0.0661569
0.0292161	0.0577305
0.0941607	0.0437089
0.0772405	0.0462531
0.0813907	0.0597631
0.0660621	0.0463898
0.0127293	0.0392188
-0.00651385	0.0525811
-0.0551831	0.0570038
-0.0500332	0.0482563
-0.0624792	0.0607298
-0.0530056	0.059096
-0.0581843	0.0548762
-0.032168	0.0612683
-0.0426583	0.0561311
-0.00876752	0.0580539
-0.0189835	0.0571772
-0.0193545	0.0415151
0.00616897	0.0393078
-0.0227179	0.0367796
0.0987175	0.0252116
0.258312	0.0316872
0.382801	0.0274716
0.667484	-0.0283288
0.661094	-0.0454837
0.722091	0.0203128
0.0795821	0.0455803
0.0699389	0.0430029
0.113676	0.0466882
0.1544	0.0477268
0.0851134	0.0375035
0.0895526	0.0229296
0.0915881	0.0259096
0.073546	0.0270085
0.0295425	0.0312145
0.0959501	0.0407327
0.0495879	0.0562319
0.0603144	0.0438412
0.108728	0.0546102
0.0852507	0.0529351
0.0750969	0.0324668
0.0646248	0.0182866
-0.0739612	0.0228367
-0.0625102	0.0138045
-0.0329739	0.022539
0.0606937	0.041315
0.0911089	0.0404563
0.10377	0.0501501
0.0486376	0.0602214
0.0471711	0.0664425
0.077712	0.060011
0.0682607	0.06406
0.0721647	0.0542436
0.0687541	0.064165
0.0878544	0.050831
0.0779044	0.0378925
0.116008	0.0330064
0.118503	0.0439491
0.0744452	0.0255186
0.198302	0.0244892
0.315213	0.0259522
0.269884	-0.0094748
0.175191	-0.0128181
0.0574602	-0.0100573
-0.0165248	-0.0139612
-0.0115418	-0.0171388
-0.0369052	0.00554443
-0.0328372	-0.00804498
-0.0456595	-0.00525884
0.0198482	-0.00278935
0.0237694	0.0150819
0.0717175	-0.0048494
0.0364106	0.00970629
0.0327505	-0.00580473
-0.00859761	0.00944934
-0.044606	0.0291988
0.00595196	0.059066
-0.0428691	0.0559081
0.00852878	0.0529488
0.0479762	0.0327816
0.0832961	0.0106753
0.174929	0.0164196
0.156063	0.00240731
0.116976	-0.0152027
0.118203	0.0124615
0.0576738	0.0066766
-0.0120782	0.0157445
-0.0340434	0.0465813
-0.0490246	0.0657038
-0.0747963	0.0521736
-0.0796341	0.0397238
-0.098645	0.0474482
-0.0470388	0.0373588
0.0231948	0.0204366
0.0401495	0.00851503
0.0952777	0.0106386
0.101733	0.00229964
0.0454407	0.00863916
-0.0125446	0.0233708
-0.022771	0.0275
-0.0780223	0.0462262
-0.00801314	0.0517544
0.0564876	0.0416085
0.0845185	0.0275165
0.0621637	0.029224
0.0740684	0.0349801
0.0616048	0.0408781
0.0229908	0.0548605
0.00159825	0.0604817
-0.0436055	0.0468219
-0.0384422	0.0331565
-0.179751	0.00817136
-0.192176	0.00764817
-0.157231	0.0268084
-0.153237	0.0340121
-0.171447	0.0153628
-0.23242	0.0177743
-0.129277	0.0154255
-0.162894	0.0350064
-0.183367	0.0381329
-0.164696	0.0422119
-0.11289	0.0408892
0.193892	0.0644178
0.171932	0.0389203
0.229885	0.0161658
0.152864	0.00932502
0.0775722	-0.0298452
0.0322929	-0.0365714
0.0564143	-0.0278181
0.00823918	-0.0134399
0.0337928	-0.0249016
0.0205485	-0.0173115
0.0707935	-0.0169369
0.0638711	-0.010871
0.110201	-0.0234346
0.0906207	-0.0175944
0.0871981	-0.0119723
0.0443375	-0.00319091
0.0488816	-0.0156621
0.0371441	-0.0203138
0.00904405	-0.00895178
0.032857	0.00167032
0.0641981	0.00684928
0.0595864	0.0170347
0.0614702	0.0368676
0.0597158	0.0170997
0.095207	0.0302396
0.11127	0.0169389
0.0629533	0.0141256
0.0118661	0.00149334
0.0362503	0.0139302
-0.0045543	-0.0125031
0.0245033	-0.016035
0.0884051	-0.0117746
0.0953385	-0.00749477
0.0919628	-0.0190791
0.0592734	-0.0186166
0.0441685	-0.00945376
0.141856	0.00796714
0.125238	0.124512
0.102728	0.15843
0.0141045	-0.00232619
-0.0136637	-0.0102403
-0.0368495	0.000787921
-0.00406384	0.00853458
-0.0111941	-0.016202
0.0166476	-0.00766528
0.0584829	0.00556415
0.0327335	0.00591967
0.0159408	-0.00626432
0.0129316	-0.00825427
0.00241021	-0.0537651
-0.0118308	-0.037704
0.0145071	-0.0608208
0.0386654	-0.0437062
-0.0232297	-0.580599
-0.0102792	-0.574975
0.00246155	0.0478144
0.0293362	0.0526358
0.0751605	0.0520195
0.0679035	0.0315288
0.0215365	0.0295708
0.0236632	-0.00898542
-0.00278062	-0.0162478
0.00176525	-0.0173188
0.0364978	0.000129231
0.0595032	-0.0137831
0.0654665	0.0231325
0.100004	0.0199044
0.05379	0.018215
0.0440962	-0.00560811
0.00473911	0.000405761
-0.00021029	-0.00693013
-0.034361	-0.0183985
-0.00295	-0.0238866
-0.0116383	-0.00152053
0.0559993	0.00383345
0.0239938	0.00757173
0.0230596	0.0243924
0.0229353	0.0258964
-0.000801669	0.0340231
-0.0368021	0.0230658
0.0205992	0.0328431
0.0353766	0.0291954
0.0061576	0.0317367
-0.00766219	0.0298268
-0.0321688	0.0272101
-0.0570764	0.0209023
-0.0337055	0.00731566
-0.0411616	0.0062057
0.00773412	0.0159416
0.0438057	0.0187889
0.000165503	0.010522
-0.0146412	0.0229758
0.0318548	0.0218225
0.0328329	0.0271088
0.0202902	0.0319046
0.028322	0.0373133
0.0443907	0.0295222
-0.00156704	0.0162257
-0.0161084	0.0228816
-0.00709453	0.0355064
0.0243564	0.262153
-0.0139672	-0.0884368
-0.0621031	0.48018
-0.0491621	0.576277
-0.0473844	-0.0756289
-0.0434113	-0.0662449
-0.0507092	-0.0609273
-0.0104444	-0.0603648
-0.0123413	-0.0636069
0.00954801	-0.0523976
-0.0359026	-0.0567122
-0.0586607	-0.0422776
-0.0550149	-0.0246617
-0.0315071	-0.0145467
-0.035024	-0.0230556
0.0188388	-0.0267963
0.025409	-0.0221066
-0.0159787	-0.00741465
-0.039326	-0.0117679
-0.0340652	0.00834559
-0.0421186	0.00348825
-0.0185781	-0.00875406
0.0124605	-0.034641
0.205083	-0.0282863
0.402585	-0.04318
0.374563	-0.0255452
-0.0323718	-0.0696657
-0.0620528	-0.114556
-0.0520636	-0.10065
-0.0536293	-0.109758
-0.0789917	-0.104893
-0.0908143	-0.0864123
-0.0901493	-0.0932367
-0.106106	-0.0917345
-0.106254	-0.0942376
-0.102284	-0.077673
-0.112856	-0.211515
-0.112771	0.0774837
-0.0729871	4.26888
0.0239858	-0.541705
-0.257505	-0.249485
-0.256842	-0.265884
0.138337	-0.00487204
0.104921	0.104177
-0.095647	0.0441334
-0.102839	-0.277621
-0.1099	-0.24253
-0.10975	-0.247776
-0.109793	-0.270655
-0.105201	-0.262068
0.0985303	-0.215452
0.426388	-0.176183
0.000227965	0.196675
-0.0625996	0.211172
-0.0630916	0.279772
-0.063243	0.21613
0.157305	0.225876
0.169369	0.13916
0.152498	0.128192
0.52327	0.0596493
0.667598	0.197779
0.696599	0.210576
0.574675	0.320426
0.167062	0.0113637
-0.000233483	0.0126033
0.0582488	0.0301945
0.107191	0.0290301
0.0901469	0.0373049
0.0854413	0.0542278
0.0733861	0.0559371
0.0194633	0.0474713
-0.0100754	0.0443294
0.00268387	0.0442945
-0.0680087	0.051753
-0.0682541	0.0454627
-0.0872149	0.0576435
-0.11445	0.0503185
-0.0786615	0.0341084
-0.0496722	0.0530863
-0.0370394	0.0642028
-0.0292445	0.0497761
-0.0121645	0.0450834
-0.0153713	0.0543453
-0.00505539	0.0282175
0.00187657	0.0052489
-0.0027127	0.0015301
-0.0126404	0.0150151
-0.0268173	0.0210593
-0.0296935	0.0277833
-0.0581702	0.0477565
-0.0854378	0.0308986
-0.0844241	0.0307274
-0.0805975	0.0195956
0.0524193	0.0301184
0.0713826	0.0378136
0.112094	0.0440011
0.110834	0.0489046
0.0927271	0.0658603
-0.0100094	0.0289754
-0.0249399	0.0216191
-0.065737	0.0197675
-0.0389208	0.0119715
-0.0243172	0.0078357
-0.0314049	0.0240408
0.0292177	0.0177804
0.0296007	0.0310513
0.0454504	0.0715947
0.0468696	0.0606017
0.0453357	0.0637792
-0.00617833	0.0747326
0.155299	0.066107
0.657504	0.0122914
0.686058	0.0323176
0.689869	-0.532014
0.69481	-0.532683
0.699048	-0.517941
0.697765	-0.503696
0.67111	-0.502469
0.614791	0.0302006
0.517724	0.0305852
0.374799	0.0235914
0.229153	0.0332406
0.103939	0.0452752
0.0120568	0.0185006
-0.315069	0.0224532
-0.294661	0.0473027
-0.291534	0.0455176
-0.326107	0.0622007
-0.330047	0.0710161
0.0139326	0.0505018
0.0591828	0.0224542
0.0152089	0.0227954
0.0101687	0.024813
-0.0174527	0.0860774
-0.0489757	0.278431
0.0157628	0.877534
-0.238207	0.153823
-0.0631586	0.148266
-0.05121	-0.00697165
-0.0606906	-0.00578543
-0.06827	-0.0118706
-0.0475556	-0.013974
-0.0274198	-0.00987379
-0.0187958	-0.00515223
-0.02697	-0.0142721
-0.0296214	-0.00764022
-0.0410666	-0.0223881
-0.0530435	-0.0275439
-0.0585647	-0.023712
-0.0369716	-0.0316872
-0.0555144	-0.0412514
-0.0335186	-0.0298449
-0.0357548	-0.0148634
-0.0481307	-0.0519304
-0.0700227	-0.0290384
-0.0852558	-0.0199061
-0.102754	-0.0196192
-0.0952972	-0.0340717
-0.0645191	-0.0182886
-0.0497902	-0.0228905
-0.117627	-0.0372364
-0.122446	-0.030424
-0.122322	-0.0206115
-0.0135619	0.00215447
-0.0291265	0.0156648
-0.0590388	0.00920986
-0.0442216	0.0172175
-0.0349578	0.017343
-0.0257826	0.0351381
-0.0186295	0.0318346
0.0178855	0.0138832
0.0177856	-0.00691772
0.0337858	0.00202556
0.0449404	-0.0129517
0.0607084	-0.0179784
0.0397203	-0.000397353
0.0358227	0.0195843
-0.0244578	0.0184879
-0.0241215	0.0242799
-0.0929402	0.0300667
-0.0883612	0.0343578
-0.0902288	0.0373132
-0.0572489	0.0257391
-0.0880912	0.00162352
-0.0364309	-0.00344626
-0.0434294	-0.000263451
-0.0410816	-0.0358911
-0.0517428	-0.0366233
-0.0265808	-0.0249989
-0.0160975	-0.0301461
-0.038769	-0.0382337
-0.0259336	-0.00659145
-0.0221654	-0.0027379
0.00340622	-0.0103502
-0.00548364	0.015441
0.00108289	0.024836
-0.00243987	0.0115097
0.00779143	0.00556702
-0.0104289	0.0312322
-0.021121	-0.00812971
-0.0284363	-0.00820069
-0.0418449	-0.00111314
-0.0457019	-0.00191005
-0.0506655	0.0243982
-0.0216296	0.0110556
-0.037646	0.0100711
-0.0554285	-0.058109
-0.0269856	-0.0299091
-0.0584243	-0.0243245
-0.0344204	0.00457162
-0.0094278	0.0195722
-0.00673658	0.0251505
-0.0279026	0.00522464
-0.00202549	-0.00194572
0.003964	-0.00177205
-0.0358985	-0.01826
-0.0308567	-0.0094662
-0.0222503	0.00126883
-0.0203549	0.0073396
-0.021398	0.00149324
-0.00904073	0.00253677
-0.0321806	-0.00389848
-0.0236399	0.00520275
-0.0385762	0.00671218
-0.0525786	0.0177245
-0.0693293	0.0179693
-0.0473339	0.00417081
-0.112327	0.00611253
0.10006	0.0213154
0.329226	0.00407873
0.168594	0.0323056
0.00978617	0.00894702
0.0148533	0.00517821
0.0239212	0.00630745
0.0736135	0.00424367
0.719454	-0.0408332
0.177419	-0.0352333
0.188451	0.0708623
0.0129747	0.0749677
0.0502855	0.0966143
0.0547855	0.0668335
0.638669	0.126535
0.642834	0.0990917
0.619349	0.078117
0.589619	0.0896799
0.60977	0.0710116
0.585125	0.0459611
0.566898	0.0401006
0.595761	0.0366106
0.636689	0.0200584
0.622666	0.0398781
0.632583	0.0536534
0.6227	0.0745264
0.529354	0.0629742
0.514808	0.0726319
0.508852	0.0668066
0.556608	0.228267
0.134976	0.0351397
-0.0670543	0.0524214
-0.0666422	0.0666974
-0.0287628	0.0255467
7.39038e-05	0.0375539
0.00747816	0.0294735
0.0458127	0.0301566
0.034945	0.0121286
0.0629156	0.0938519
0.0373658	0.202188
0.0521261	1.05149
0.0326916	-0.0233054
-0.115345	-0.0259302
-0.10595	-0.0181164
-0.0342686	-0.0512313
-0.00166192	-0.0452339
0.0302858	-0.0458423
0.0303223	-0.0271561
0.0497546	-0.0269646
-0.0124413	-0.0124923
-0.0365509	-0.00176123
-0.0313936	0.0153612
0.0116025	-0.00239082
-0.0138978	0.0272468
0.0156424	0.0431776
0.431705	0.041238
0.62064	0.0378363
0.783834	0.0130252
0.815766	-0.0169614
0.747926	0.000820211
0.563814	0.00673799
0.553841	0.0113693
0.609759	0.0708487
0.587906	0.0645091
0.584149	0.0599639
0.646111	0.0427978
0.65518	0.0368939
0.689656	0.0182507
0.713239	0.0436042
0.713049	0.0571246
0.0176617	0.0147246
0.0256639	0.041862
0.0781239	0.0146193
0.0759563	-0.0187095
0.214237	0.0402741
0.0148041	0.0288708
0.0146093	0.0367928
0.0199675	0.0417048
0.056604	0.0110676
0.0598796	-7.4139e-05
0.0769208	0.0154025
0.0940306	0.0106833
0.0555047	-0.00118116
0.0391434	0.0092001
0.0206706	0.0214517
0.0325331	-0.00792431
0.039125	-0.00146296
0.0805374	-0.00249145
0.0652609	-0.0122946
0.0702618	-0.00511882
0.0729534	0.02468
0.0286435	0.0160192
0.0238551	0.0204835
0.0390476	0.0227875
0.0304594	0.0053871
0.0338702	-0.00201393
0.0495704	0.00389637
0.0715034	0.000467401
0.040836	0.000191706
0.0720133	0.00691048
0.065862	0.0156897
0.0869383	0.0154775
0.0631541	0.0107648
0.0898062	0.0215495
0.0695678	0.018432
0.0771977	0.0143282
-0.000155719	0.00876974
0.0112714	0.000731765
0.02612	0.0054671
0.0278461	0.0101589
0.0144419	0.0103185
0.0834414	0.0227627
0.0907116	0.0271429
0.0948084	0.0234783
0.0359611	0.0286253
0.0233176	0.0310283
0.0156215	0.0236377
-0.00977545	0.0343964
-0.0342671	0.0311577
0.0440223	0.0299945
0.0615194	0.0289263
0.0657581	0.0272137
0.107709	0.0311585
0.120522	0.0267783
0.0692484	0.0179754
0.0364321	0.0126325
0.0147026	-0.0128341
-0.0070858	-0.0335287
0.000135775	-0.0256526
0.0268333	-0.0217094
0.0692564	-0.0288255
0.0978939	-0.0105019
0.0663542	-0.00781853
0.0530081	-0.0197076
0.0564001	-0.0238469
0.0599395	-0.0175645
0.0477594	-0.014314
0.0657967	-0.0212112
0.0800745	-0.0198304
0.0799898	-0.0226221
0.0829969	-0.0278203
0.088187	-0.0270522
0.0985815	-0.00529236
0.0817997	-0.00206817
0.090388	-0.00142466
0.0848867	-0.000547561
0.0742109	0.00681691
0.0825454	-0.0247101
0.0929566	-0.0216621
0.0906447	-0.0195463
0.0762523	-0.0187729
0.0862028	-0.0224382
0.106565	-0.00289201
0.0977506	-0.00629427
0.100633	-0.00600952
0.108938	0.00139601
0.119635	0.00367419
0.0960824	0.00301044
0.0923275	0.0138585
0.0835121	0.0150295
0.0820905	0.00337414
0.0764549	-0.000474709
0.0452591	-0.0120548
0.0397484	-0.0182232
0.0396657	-0.0189788
0.0662912	-0.0216936
0.0403943	-0.0277174
0.0471436	-0.0118816
0.0596959	-0.0123627
0.0248621	-0.0191689
-0.00581401	0.00113637
0.0421406	-0.000998168
0.0797907	-0.00225596
0.196152	-0.0050756
0.352616	-0.00338012
0.454591	-0.016806
0.526048	-0.0139698
0.612586	-0.0184191
0.525179	-0.0156713
0.481058	-0.00155274
0.465425	0.000738896
0.437894	0.00375035
0.419723	-0.00960403
0.461836	-0.00955369
0.451967	-0.0213556
0.359973	-0.0148652
0.28822	-0.00388605
0.179898	0.0164893
0.109148	0.0246486
0.0350714	0.00714215
0.0162964	0.00125329
-0.016601	0.00237743
-0.0173103	0.000179894
-0.0567416	0.00342253
-0.0872783	0.0277872
-0.0681896	0.0402368
-0.0499143	0.0330129
-0.0698041	0.0426387
-0.0196217	0.0321911
0.00988711	0.032258
-0.0108439	0.0385368
-0.01941	0.0307912
-0.00925852	0.010727
-0.0594624	0.0183789
-0.0379575	0.0289815
0.00265865	0.0469409
0.0175258	0.0397073
-0.0319779	0.0104543
0.0191854	-0.148167
0.012231	-0.11857
-0.0573237	-0.108989
-0.0863294	-0.137075
-0.0576866	-0.175221
-0.0417947	-0.175785
-0.0272385	-0.193077
-0.0439695	-0.184511
-0.0487939	-0.186307
-0.0403017	-0.130879
-0.0377952	-0.304599
-0.0552854	0.217395
-0.0530829	0.185931
-0.0128901	0.0197917
-0.0253498	0.0222439
-0.0195283	0.030565
0.0914366	0.0222008
0.192008	0.0319874
0.339325	0.0419291
0.503992	0.0456784
0.654639	0.0413504
0.664949	0.0259431
0.664376	0.00972459
0.605723	-0.0197247
0.614837	-0.03175
0.604845	-0.0355422
0.601219	-0.0248282
0.572987	-0.0051296
0.616668	0.0162264
0.573351	0.015787
0.58461	0.0108684
0.602282	0.0178545
0.604866	-0.00888205
0.611078	-0.0116957
0.645353	-0.01321
0.639831	-0.00199086
0.638894	-0.0194028
0.661141	-0.0121862
0.637376	0.0117457
0.628779	0.022276
0.63684	0.0146891
0.602905	-0.0107437
0.617633	-0.0102565
0.651979	-0.0315057
0.641452	-0.0378438
0.64515	-0.0461653
0.675121	-0.00338197
0.674256	0.00471356
0.0319109	0.0168583
0.0927083	0.0892008
0.0417561	0.0525175
0.0135062	0.0557095
0.0183066	0.0238947
0.0310729	0.0063469
0.0113673	0.00407872
-0.0188555	-0.00598524
0.0894503	0.0234549
0.132454	0.167442
-0.0589413	-0.0327478
0.0464063	-0.00489947
-0.0216305	-0.0206505
0.0410523	-0.0212033
0.17317	-0.00753248
-0.118458	0.295758
-0.087429	-0.0805946
0.23082	0.0495294
0.013015	-0.00160668
0.0370895	-0.0504747
0.126883	-0.0410085
0.141709	-0.0360564
0.139708	-0.0434522
0.181443	-0.0344824
0.149706	-0.0241589
0.13153	-0.0365347
0.194621	-0.0480058
0.220626	-0.0339709
0.204149	-0.0570438
0.203215	-0.0671328
0.1909	-0.0556396
0.16545	-0.0444994
0.196355	-0.0512961
0.214363	-0.0290499
0.256295	-0.0118276
0.212489	-0.00756792
0.178748	0.0117415
0.124152	0.01224
0.0702793	0.0117868
-0.0317293	-0.0152729
-0.0336082	-0.0104037
-0.0138345	-0.025285
-0.0113342	-0.0242569
-0.0369163	-0.0260987
-0.0230026	-0.0137468
-0.00793407	-0.0288668
-0.0397714	-0.026333
0.177993	2.46646
0.36895	2.54836
0.556035	-0.0580888
0.373333	0.114729
0.2056	0.00935001
0.0348662	-0.00566189
0.0084731	0.00679697
0.00167446	-0.0306279
-0.00973154	-0.0178284
-0.0126598	0.00693912
-0.0633261	0.0373757
-0.0736521	0.0336668
-0.0941358	0.0691691
-0.113628	0.0659282
-0.124523	0.0451567
-0.0928549	0.0200917
-0.0595263	0.0316673
-0.0305718	0.026622
0.0109623	0.0365176
0.0251102	0.0544189
-0.0081371	0.0678882
-2.3762e-05	0.0612682
-0.0365321	0.0554647
-0.0725502	0.0639804
-0.0958278	0.0279117
0.0549933	0.0132329
0.132069	-0.00808515
0.310742	-0.0158206
0.466564	-0.0542927
0.605159	-0.010855
0.586422	-0.0183766
0.613196	0.00384738
0.614636	0.0235747
0.605374	0.0294838
0.641971	0.019439
0.681393	0.0215544
0.677585	0.0102036
0.681557	0.0129023
0.676651	0.0168744
0.640052	0.00932096
0.606564	0.00942736
0.614756	0.00287727
0.586935	-0.00532099
0.396031	-0.000418006
0.296052	0.00545923
0.188404	-0.00816162
0.0644559	-0.00210693
-0.00699449	-0.0146314
0.0933106	-0.0314498
0.0709401	-0.0479952
0.074421	-0.0339163
0.0500357	-0.0466886
0.0298924	-0.0459877
0.00563951	-0.0257322
-0.0050592	-0.0199133
0.00530513	-0.0152044
0.00302395	0.00793715
0.0046192	0.00930833
0.0278431	0.0168017
0.064795	0.00777905
0.243227	-0.00334709
0.445118	-0.0119014
0.579769	-0.0186397
0.583578	-0.0221271
0.365634	-0.00783254
0.167036	-0.0190009
-0.0349432	-0.0257256
-0.0383527	-0.00923926
-0.0501119	6.54017e-05
-0.0351539	-0.00474385
-0.041908	0.0295811
-0.0317199	0.0524394
-0.0413262	0.0702117
-0.0299653	0.0674212
-0.0269597	0.0375776
-0.00244094	0.0266393
0.0187106	0.0045438
0.00586634	-0.00430931
-0.0032428	0.00980277
-0.0223633	0.0398377
-0.0367877	0.0398579
-0.0649324	0.0426363
-0.0405912	0.00948527
-0.0342903	-0.0237274
-0.00311662	-0.0291547
-0.00685063	-0.0433337
0.0163809	-0.0710882
0.0299481	-0.0409335
0.0386033	-0.0325096
0.00554183	-0.0274176
0.025293	-0.0137893
0.0204947	0.0145669
-0.00825587	0.00907915
-0.0372533	-0.000882961
-0.0257881	-0.0146558
-0.0594378	-0.0311731
-0.0691872	-0.0417774
-0.0556264	-0.0627197
-0.0519142	-0.0544259
-0.0466614	-0.0594257
-0.0228917	-0.041987
-0.00979315	-0.0441182
0.00920756	-0.0249651
0.0344877	-0.0256936
0.0274562	-0.0163408
0.00782319	-0.0432775
0.00489228	-0.0226193
-0.0153612	-0.0354306
-0.0274284	-0.0431368
-0.0365524	-0.0407258
-0.0319051	-0.0120593
-0.0261839	-0.0148943
-0.0169085	-0.0162367
-0.0354511	-0.0142752
-0.0139475	-0.0272346
0.00229923	-0.0400318
-0.0158187	-0.0394035
-0.0205359	-0.0308092
-0.0175174	-0.0360147
-0.0235431	-0.0273612
-0.0567503	-0.0361448
-0.0473779	-0.0394974
-0.0461204	-0.0609847
-0.000276168	-0.0587567
0.00385959	-0.059616
0.0359675	-0.0429822
-0.281681	-0.0623796
-0.0432882	-0.0701499
0.191422	-0.0568736
0.436409	-0.0440286
0.308874	-0.020845
0.305251	-0.0512702
0.0796822	-0.0590262
-0.138311	-0.0746742
-0.0978633	-0.0631414
-0.0512754	-0.0636667
-0.0370641	-0.0331467
-0.0321371	-0.0348804
-0.000699637	-0.0467161
0.00602678	-0.0543745
0.0226446	-0.0148963
0.0118034	-0.00561276
-0.00412908	-0.00510893
0.0771343	-0.00547019
0.0866242	-0.00667172
0.063418	-0.0117883
0.0981011	0.00460368
0.124752	-0.00102074
-0.0193391	0.00370533
0.00895038	0.0203116
-0.0344907	0.0352559
-0.0165049	0.0346136
-0.0532404	0.0108909
-0.0166701	0.0344951
-0.0349574	0.0244449
-0.00245024	0.00725236
0.003551	0.00686485
0.0376735	0.0236974
0.0212473	0.00101744
0.0201487	-0.000380495
0.0011565	0.00246852
0.0136958	0.0111199
-0.0195906	0.0107358
-0.039497	0.0244408
-0.0774327	0.0164285
-0.0775358	0.0180714
-0.0687278	-0.00050635
-0.0459083	6.2782e-05
-0.00184728	0.000902484
-0.00182363	0.00462715
-0.0017576	-0.00860625
0.00234305	0.00399114
-0.0200707	0.0159061
-0.0647486	0.00639693
-0.00898499	0.00224349
-0.0113167	0.00918473
-0.0480211	0.00637131
-0.026133	-0.000621679
0.0200344	0.0122051
-0.0165704	-0.00322061
0.0153314	0.00558037
0.000410412	-0.00410623
0.00283854	-0.00650541
-0.0537386	-0.0120773
-0.0678958	0.0127805
-0.0688119	0.00485028
-0.0120683	0.0148427
0.000361519	0.0180725
0.0404661	0.00740393
0.0582965	0.00206907
0.0439848	0.000556191
-0.0109526	-0.0137861
-0.0290836	-0.0209372
-0.0435471	-0.0171696
-0.0638802	-0.0243587
-0.0793891	-0.024454
-0.0853888	-0.00818699
-0.0734776	-0.0031162
-0.0714856	0.000812718
-0.0774111	-0.00334252
-0.0869998	0.000684984
-0.123121	0.000860571
-0.129427	-0.00145466
-0.11918	0.00875441
-0.0806358	-0.00830022
-0.0999386	-0.012644
-0.0390855	-0.0215193
-0.0414719	-0.0320576
-0.0437636	-0.0410549
-0.0814752	-0.0190762
-0.0375175	-0.00361664
0.00474276	0.00230416
0.0282597	0.0069747
0.0244151	-0.000233768
0.0476679	0.000167591
0.0654988	-0.00837674
0.0212397	-0.0206015
0.0129688	-0.0101731
0.00290243	-0.000201472
0.0310663	-0.0121701
0.0466446	-0.013543
0.052832	-0.00787308
0.152043	-0.0277122
0.30519	-0.0212803
0.449458	-0.017893
0.433535	-0.0221979
0.465326	-0.0231818
0.347774	-0.0167184
0.201921	-0.0223975
0.033381	-0.0204246
0.0417969	-0.0114094
0.0372451	-0.00137329
0.0400241	0.0135821
0.0200714	0.0129824
0.0202112	0.0221259
0.0104126	0.0209314
0.00543525	0.0239882
0.0143367	0.0218608
0.0380665	0.00444645
0.0333057	0.00548014
-0.0340953	0.00290553
-0.0652369	0.00243993
-0.0557304	-0.142496
-0.0523584	-0.109438
0.12266	0.115271
0.19147	0.157964
0.249867	0.10926
0.00676272	-0.0305112
-0.0548727	-0.0446993
-0.0100049	-0.255993
0.0704859	-0.0107824
0.0622735	0.0211495
0.0441572	0.0331569
0.093844	0.0497042
0.0818108	0.0352145
0.0385269	0.0226599
0.0543324	0.0293279
0.0374667	0.0332402
0.0209955	-0.00373342
0.0364676	-0.00906293
0.0290481	-0.00972943
-0.0223283	-0.00129874
0.0301014	-0.0149059
0.0359879	0.0146362
0.025929	0.0387613
0.02526	0.0263089
-0.0136797	0.0343062
-0.0571749	0.0353588
-0.0228128	-0.0166785
-0.0115356	-0.143747
-0.0116878	-0.193306
-0.0215766	-0.198741
0.0599115	-0.105049
0.0137511	-0.0372788
-0.0751334	0.0176
-0.125685	0.0110299
-0.129876	0.0104028
-0.2196	0.0244669
-0.158485	0.0235579
-0.153751	0.0244039
-0.130779	0.0158915
-0.10757	-0.00104043
-0.0792081	-0.000888167
-0.119157	0.00347812
-0.104295	0.0133415
-0.0487939	0.00189103
-0.0297414	0.00539286
-0.0321431	0.0190257
-0.011847	0.017368
0.0595739	0.0106838
0.152988	0.0120136
0.269304	-0.00289414
0.648578	0.179646
0.595827	0.164923
0.657962	0.0754302
0.659598	0.176477
0.545922	0.268324
0.380413	0.00875864
0.272707	0.0084921
0.215583	0.015477
0.311507	0.00779429
0.4735	0.0279429
0.585809	0.0278649
0.637251	0.0377165
0.655862	0.0416346
0.673622	0.0204535
0.634428	0.00880615
0.643125	0.00495635
0.625094	-0.00302584
0.614989	0.00940657
0.585045	0.0401465
0.590992	0.0421864
0.450312	0.0340477
0.340948	0.0219583
0.226885	0.00283772
0.109793	-0.00225498
-0.00828121	-0.0117529
-0.000192768	-0.00949532
0.00363857	-0.013537
-0.0186721	-0.0193898
0.00729676	-0.026748
0.0395591	-0.00947359
0.0642754	-0.00631753
0.0505268	0.0104018
0.0591133	0.00525792
-0.0255712	0.012593
-0.0785136	-0.0105198
-0.104084	-0.0221934
-0.106784	-0.0218633
-0.113619	-0.0216589
-0.0645792	-0.0245932
-0.037838	-0.00150772
-0.02996	0.013959
-0.0264401	0.00901949
-0.0145641	0.0182895
0.013908	0.0524991
-0.0032299	0.0550232
-0.0367026	0.0518684
-0.101183	0.0626022
-0.158731	0.0817737
-0.159521	0.0501825
-0.101073	0.0554793
-0.0812643	0.0514913
0.0184781	0.0444129
0.0770206	0.0398849
0.0999846	-3.42056
-0.0231345	-3.58261
-0.0083479	-0.118545
-0.0620197	0.00212324
-0.124859	0.00716653
-0.112189	0.00791479
-0.0618702	0.00684517
-0.110248	0.00689688
-0.144062	0.016642
-0.0843823	0.0112533
-0.109715	0.0106366
-0.0911447	0.0178458
-0.106862	0.0138986
-0.0525631	0.00268352
-0.0778381	-0.00745517
0.144559	-0.00734808
0.136603	0.0123694
-0.083239	0.0176921
-0.0493544	-0.00138397
-0.0225604	-0.0126622
-0.0592205	-0.0168919
-0.0215933	-0.0374123
-0.0138883	-0.0634805
-0.0184298	-0.0469992
-0.00399364	-0.0355021
0.0242636	-0.0295425
0.0468899	-0.02184
0.0896123	-0.012928
0.060094	-0.0304054
0.0681225	-0.023606
0.0714459	-0.0100585
0.0165619	-0.0063752
-0.0105846	0.00642274
-0.0105552	0.00265522
-0.0602117	-0.0220989
-0.0551901	-0.0317664
-0.046249	-0.0487586
-0.019546	-0.0479744
0.00142491	-0.0521873
-0.00343846	-0.0258747
-0.033304	-0.0297019
-0.00231076	-0.0160589
-0.019134	-0.0216551
0.00951017	0.000226527
0.0345004	-0.0158083
0.0274033	0.00565707
0.0260899	0.0131228
0.021276	0.0167899
-0.0281802	0.0086568
-0.000922466	-0.00548218
0.0490268	-0.024356
0.0206553	-0.0283167
0.00811051	-0.0461624
0.00647272	-0.0546251
-0.0298258	-0.0469368
-0.0555563	-0.0391592
-0.0383148	-0.0393333
-0.0197275	-0.0163899
-0.00549227	-0.00777967
-0.0170604	0.00550695
-0.0411499	-0.00511543
-0.0671513	-0.0291839
-0.0502124	-0.0376558
-0.0670532	-0.0337852
-0.0259363	-0.047416
0.0201273	-0.0406818
0.0156563	-0.0277009
-0.0348368	-0.0374337
-0.000683827	-0.0511315
0.00937455	-0.0266623
-0.0367194	-0.0280535
-0.0138675	-0.0231509
0.0356222	-0.00868223
0.00356471	-1.83296e-05
-0.0294967	-0.0120153
-0.0294294	-0.00730302
-0.00892621	-0.010728
-0.0120436	-0.0234534
-0.0101518	-0.0312732
-0.0307459	-0.0475856
-0.0172423	-0.0478297
-0.0349842	-0.0292886
-0.0763311	-0.0340837
-0.0481835	-0.026791
-0.00928276	-0.014415
-0.00192087	-0.0339793
-0.0276054	-0.0443735
-0.0326571	-0.0340514
-0.0380577	-0.0315644
-0.0306559	-0.0388454
-0.0108132	-0.0257202
0.0134774	-0.0296219
0.0490902	-0.0363978
0.0677812	-0.0362862
0.0611337	-0.0429364
0.0449853	-0.0381161
0.0425628	-0.0328488
0.0616377	-0.0243913
0.0197247	-0.0308022
0.0276323	-0.04267
0.00412928	-0.0586006
0.00503596	-0.0778907
-0.0233828	-0.0905895
-0.072678	-0.098673
-0.0551641	-0.0710554
-0.0442656	-0.0518613
-0.0234882	-0.0310419
-0.015217	-0.0128991
0.034023	-0.0117511
-0.00401666	-0.0309701
0.0331487	-0.0384639
-0.00846979	-0.0430024
2.31187e-05	-0.0691764
0.00164668	-0.0646234
-0.0223999	-0.0717003
-0.0146374	-0.076267
-0.024183	-0.0784511
-0.0929112	-0.0830807
-0.0621635	-0.144013
-0.047409	-0.118573
-0.104318	-0.102765
-0.0646425	-0.0910056
0.00463453	-0.0661579
-0.00734048	-0.00458291
0.00150134	-0.0223108
0.0109641	-0.0383423
-0.0200532	-0.065571
0.122409	-0.0614492
-0.116619	-0.0598711
0.132772	-0.0381875
0.600748	-0.446098
0.180617	-0.101016
0.185836	-0.104444
0.0740042	-0.0700234
0.0228323	-0.0607943
-0.053519	-0.0483763
-0.116741	-0.0506297
-0.20453	-0.0358334
-0.229496	-0.0482477
-0.225513	-0.0606596
-0.226494	-0.100862
-0.247033	-0.131873
0.0404213	-0.100815
-0.186836	0.00670185
-0.328765	-0.0577574
-0.0253916	-0.0315632
0.0853976	-0.0888919
-0.123151	-0.100602
-0.112722	-0.112059
-0.0723514	-0.132521
-0.0783539	-0.0930546
-0.0940505	-0.135353
-0.0943448	-0.103257
-0.134391	-0.147746
-0.113321	-0.122029
-0.0863097	-0.130044
-0.0735074	-0.108344
-0.115208	-0.119331
-0.0758427	-0.0808057
-0.0776009	-0.091813
-0.0878101	-0.112609
-0.0709751	-0.0796803
-0.0422894	-0.0766152
-0.0554438	-0.0964267
-0.115229	-0.106179
-0.173151	-0.092894
-0.188394	-0.0817871
-0.14466	-0.100202
-0.183224	-0.0900641
-0.113225	-0.0780863
-0.0951641	-0.160574
-0.129582	-0.17461
-0.146966	-0.161676
-0.143888	-0.211549
-0.198142	-0.198586
-0.132122	-0.129509
0.12249	-0.110983
0.164243	-0.099206
-0.0462919	-0.131018
-0.133114	-0.162692
-0.0516059	-0.167628
-0.0529502	-0.200198
-0.0457259	-0.156258
-0.0710623	-0.15229
-0.0619752	-0.155293
-0.0467149	-0.189289
-0.0298762	-0.150972
-0.00395563	-0.131408
0.00174639	-0.115933
-0.0513675	-0.119459
-0.0473555	-0.106177
-0.0998683	-0.0978545
-0.115144	-0.0957191
-0.117982	-0.120995
-0.104934	-0.112949
-0.144827	-0.127039
-0.121804	-0.121494
-0.111269	-0.0930374
-0.122408	-0.0856178
-0.135545	-0.0781278
-0.102601	-0.0808579
-0.115047	-0.100964
-0.122339	-0.138284
-0.0856737	-0.128195
-0.112599	-0.123406
0.0955013	-0.0848941
0.112437	-0.0710614
-0.0880164	-0.0896175
-0.0586851	-0.135966
-0.0658648	-0.130828
0.337386	0.399593
0.394062	0.405192
0.557121	0.356628
0.485272	0.273655
0.445687	-66.3569
0.280811	0.0874465
0.158814	0.0742641
0.0311922	-0.00950956
-0.00809174	0.0229686
-0.0445001	0.00740126
-0.0409029	-0.0127746
-0.0924615	-0.0109809
-0.149751	-0.034172
-0.131565	-0.0327504
-0.12452	-0.0587347
-0.145084	-0.0371962
-0.0986397	-0.0649672
-0.0785905	-0.0678586
-0.0689753	-0.0884891
-0.102978	-0.0779225
-0.116074	-0.0829437
-0.101406	-0.04731
-0.0610186	-0.0202666
-0.0343835	-0.017679
0.0511376	0.0172975
0.0891657	0.0210656
0.0635109	-0.00307946
-0.0515468	-0.0118213
-0.121639	0.0127732
-0.129444	-0.0197762
-0.155413	-0.0830996
-0.113321	-0.0703947
-0.0811676	-0.0771759
-0.0424175	-0.0977079
-0.103652	-0.0752837
-0.108616	-0.016341
-0.146566	-0.0114647
0.0910076	-0.0166255
0.300725	0.0357292
0.168436	0.0209105
-0.0166709	0.0187794
-0.0243451	0.0194771
-0.0198856	0.0163331
-0.0313901	-0.00420918
0.0122916	0.00641861
-0.0212213	0.00100724
-0.0221459	0.0152208
0.023575	0.0182459
0.0343594	0.0323119
0.012083	0.0225018
0.0177368	0.0255177
0.0121984	0.00372872
-0.0524249	-0.012018
-0.0480154	-0.00843864
-0.0866886	-0.00359796
-0.0879372	0.0128875
-0.0790742	0.0295249
-0.0243587	0.0553277
-0.0164314	0.0596686
0.0322839	0.0546617
0.0443791	0.0356612
0.0451371	0.0284337
0.0451122	0.0258714
0.0142288	0.013853
0.00879428	0.02285
-0.0144792	0.0410594
-0.00919356	0.0421688
-0.0579589	0.039919
-0.0395077	0.0348838
-0.050054	0.0384597
-0.020098	0.0393423
-0.0353642	0.0302799
-0.0246707	0.0274078
-0.0355082	0.0389271
-0.0765887	0.0344245
-0.0751167	0.0172519
-0.0882859	0.00666031
-0.0993608	0.000618601
-0.104377	-0.0127066
-0.0580447	-0.0201763
-0.0680172	-0.0238625
-0.0691701	-0.0249916
-0.0683431	-0.0262088
-0.0425469	-0.0231964
-0.0408227	-0.0114499
-0.0345544	0.00262593
-0.0880194	0.0169951
-0.0570513	0.0172084
-0.021701	0.0130111
-0.0489226	-0.0136024
-0.0576022	-0.00423199
-0.0867141	0.00549978
-0.0772712	-0.0105037
-0.061613	-0.0207372
-0.0525354	-0.0478255
-0.0163651	-0.0887872
-0.0166197	-0.0837701
-0.031125	-0.0677274
-0.0351113	-0.0643528
-0.0360904	-0.0537067
-0.030016	-0.0252515
-0.0298066	-0.0383169
-0.0681229	-0.046708
-0.0620517	-0.0499728
-0.0471562	-0.039516
-0.0728281	-0.0402259
-0.0631995	-0.0350606
-0.0612314	-0.0287736
-0.0740927	-0.0333259
-0.0919055	-0.0320971
-0.083945	-0.0271149
-0.0573335	-0.017841
-0.0232524	-0.0160748
0.00907298	-0.0111599
0.0120642	-0.0300744
0.0275672	-0.0302885
0.128323	-0.0282494
0.144185	-0.0212926
0.14165	-0.0459417
0.131509	-0.0331551
0.105812	-0.0343508
0.0395863	-0.0376389
0.00567706	-0.0616158
0.013537	-0.033701
0.0033874	-0.0322047
4.32018e-05	-0.0341854
[truncated: 285,162+ more rows]

## Sheet: Fig 4d
3B/7 FRET	5/7 FRET
0.286153	-0.165196
0.336745	-0.188108
0.039046	-0.0535141
0.000455044	-0.0590982
-0.0851863	-0.0775779
-0.145023	-0.0672771
-0.191699	0.201452
0.191039	0.174522
0.186053	-0.0515728
0.161743	-0.0840494
0.0951683	-0.0534493
0.128168	-0.0537071
0.0510363	-0.000885557
-0.00554006	0.00557382
0.0228102	0.022265
0.0179002	0.0395844
0.0443633	0.0570641
0.0153342	0.0287597
0.0870482	0.0274801
0.0953763	0.0186825
0.13377	0.0141647
0.0741173	0.0414955
0.0797675	-0.00232314
0.0695946	-0.00104367
0.000644791	0.0414134
0.0402165	0.15489
0.0492997	0.294145
0.0280807	0.45937
-0.0425164	0.630474
-0.00361108	0.715577
-0.0944164	0.713048
-0.0795649	0.698704
-0.0277641	0.715856
0.0259421	0.712844
0.136159	0.721662
0.35497	0.719345
0.421115	0.721413
0.64043	0.248015
0.442035	0.123367
0.241138	-0.0115063
0.162372	-0.0382716
0.0272624	-0.0608241
-0.00339563	-0.0401798
0.00536565	0.0204234
0.0112922	0.0385772
0.00483426	0.0501934
-0.038065	0.0498838
-0.0590907	0.0277343
-0.0977592	0.00206658
-0.0553766	-0.0180891
0.0186757	0.011814
0.0258087	0.0352784
0.01571	0.0653982
0.00622631	0.0320925
-0.00641036	0.0269622
-0.0785335	0.0309864
-0.00647495	0.0269382
-0.0079986	-0.0243818
0.0618221	0.0163477
0.199336	0.0717615
0.342975	0.0210518
0.446308	0.0429471
0.606965	0.0671994
0.718437	0.0661088
0.715099	0.0326156
0.715121	0.07306
0.156268	-0.0207537
0.114695	-0.0186659
0.0705589	-0.0306725
0.102602	-0.0473354
0.0298909	-0.0190601
-0.0353452	0.0218879
-0.0384121	0.0653294
-0.0790989	0.0736084
0.0541297	0.0838199
0.264977	0.0947074
0.458625	0.113387
0.643327	0.116268
0.880377	0.130819
0.56728	0.524563
0.441579	0.482276
0.213873	0.435452
0.150785	0.369459
0.30071	0.354158
0.35404	0.321481
0.467388	0.269764
0.726255	0.21917
0.757305	0.223922
0.725362	0.214196
0.73306	0.218163
0.693932	0.229335
0.612243	0.219653
0.512952	0.198194
0.460908	0.163264
0.378666	0.0943734
0.30454	0.04973
0.360296	0.0868825
0.342996	0.0678919
0.391113	0.102032
0.399593	0.204199
0.401271	0.201974
0.375514	0.185024
0.434558	0.172625
0.439976	0.106589
0.361116	0.0622719
0.368796	0.201429
0.371858	0.221941
0.484223	0.206672
0.527589	0.145487
0.446054	0.130393
0.487805	0.13607
0.430802	0.150072
0.464763	0.160716
0.354996	0.1852
0.520164	0.199907
0.509368	0.193789
0.559539	0.243972
0.548789	0.26604
0.542099	0.261419
0.526745	0.212597
0.508456	0.255304
0.51227	0.219279
0.492679	0.16753
0.564851	0.159382
0.570156	0.234621
0.576423	0.195463
0.440696	0.151921
0.415603	0.174345
0.424212	0.167133
0.416802	0.128088
0.439805	0.150689
0.537921	0.0794184
0.623597	-0.0649623
-0.116307	0.0343688
-0.0819525	0.0391612
-0.0736181	0.0351671
0.0166258	0.068238
0.059234	-0.00370261
0.0602766	-0.00937855
0.0953123	-0.0126668
0.00532175	-0.10355
0.095895	-0.103651
0.0956651	-0.138355
0.000732617	-0.139939
0.0772227	-0.101737
0.108695	-0.114231
0.04539	-0.0814199
0.0418318	-0.0674325
0.0112544	-0.0673504
0.0123786	-0.0742774
-0.018215	-0.0619351
-0.0989407	-0.134169
-0.0376016	-0.122278
-0.0402565	-0.122236
-0.118419	-0.129092
-0.100023	-0.129294
-0.0645935	-0.027767
-0.111456	-0.0881201
-0.100711	-0.036938
-0.0782721	-0.0220047
-0.120784	-0.0551382
-0.117225	-0.117376
-0.157722	-0.112787
-0.16885	-0.164286
-0.169906	-0.177894
-0.146629	-0.100844
-0.128025	-0.101122
-0.13124	-0.05256
-0.132601	-0.0524554
-0.0766844	-0.0984168
-0.0762648	-0.142075
-0.0479887	-0.141949
0.0238397	-0.160554
0.0262667	-0.128534
0.027061	-0.0827224
0.0272702	-0.0827018
0.0504086	-0.0236578
0.00617563	-0.0236927
0.058466	0.00415523
-0.0333766	-0.0452723
0.0278205	-0.0262009
0.0268783	-0.0838632
0.0264423	-0.0846053
-0.00706646	-0.139513
-0.210232	-0.101523
-0.130284	0.0306592
-0.173314	0.0165526
-0.805972	0.0410724
-0.812284	0.0652266
-0.828117	0.0605274
-0.870757	0.188625
0.31274	-0.0992722
0.365836	-0.123336
0.285828	-0.127529
-0.136185	-0.284059
-0.201025	-0.13318
-0.130389	-0.0673786
-0.0298734	-0.088851
-0.00612238	-0.102166
0.0693891	-0.0279688
-0.0230203	-0.0351562
-0.0327878	0.0030803
0.00808377	0.0301688
-0.0115713	0.029262
-0.0265864	0.00500686
-0.0113377	0.0331973
0.0420149	0.0133083
-0.00372531	-0.019359
0.0177727	0.103638
0.0186654	0.225809
0.0481522	0.379588
0.0461431	0.54281
0.0796999	0.732308
0.0291031	0.756236
-0.00869419	0.78553
0.360492	0.753659
-0.073462	0.719466
0.643878	0.705174
0.0376222	0.0451992
0.0842289	0.0269743
0.157758	-0.0174282
0.162054	0.0351026
0.102073	-0.0163895
0.0374803	-0.000731493
-0.0094523	-0.0148717
0.00965666	0.0418252
0.0342803	-0.0140975
0.101755	-0.078944
0.490268	-0.0796425
0.837205	-0.0113701
0.326372	0.406878
0.194402	0.256389
0.139013	0.131814
0.0361772	0.0249852
0.0326105	0.0490789
0.0810166	0.0285646
0.0414143	0.0128289
0.122511	0.032745
0.334225	0.0174287
0.44002	0.013838
0.311157	-0.0172316
0.447362	-0.0326946
0.594146	-0.00835423
0.524763	-0.0105031
0.654028	-0.0022143
0.673251	0.0294381
0.650711	0.0684956
0.669932	0.0216405
0.734138	0.0379096
0.715568	-0.000745775
0.714087	-0.0769864
0.691791	-0.12057
0.718884	-0.0809381
0.752494	-0.16248
0.782304	-0.109212
0.759917	-0.0774576
0.79444	-0.0220439
0.627329	-0.00843457
0.497973	0.08578
0.506965	0.070422
0.346926	0.0694538
0.241018	0.0370428
0.229591	0.00376477
0.156634	-0.00354458
0.026678	-0.0327662
0.023377	-0.0262363
-0.0483738	-0.0579288
0.0547675	-0.0579413
0.086168	-0.0904781
0.0390631	-0.094469
0.155976	-0.0829307
0.289874	-0.0344384
0.222851	0.0121534
0.186045	0.0238354
0.176685	0.0724338
0.113201	0.0905471
0.040736	0.0613135
0.00622531	0.0218206
0.0240704	0.0361332
0.0255862	0.0111838
0.0217748	-0.0241947
0.0584127	-0.0728706
0.242726	-0.111123
0.378012	-0.100913
0.502456	-0.0890071
0.606521	-0.0661601
0.681936	0.0418108
0.718931	0.222702
0.720943	0.364448
0.759008	0.512441
-0.392192	0.402101
0.367393	0.205139
0.173851	0.0729645
0.0942502	-0.0288264
0.0122067	-0.0381759
0.0426768	-0.0967914
0.0479997	-0.0976784
0.0932582	-0.0614054
0.0277328	-0.0247915
0.0353127	-0.0162512
0.0258373	-0.00870818
0.0422473	-0.0100093
0.0485278	-0.0420427
0.0502216	-0.0449798
0.105113	-0.035797
0.0691921	-0.0621794
0.0962306	-0.0403088
0.0418018	-0.0223751
0.0732533	-0.0244268
0.0530909	-0.0326211
0.0620277	-0.0319765
0.0640324	-0.0196841
0.113919	-0.0411719
0.0824277	-0.0713611
0.11898	-0.0367833
0.105943	-0.00613258
0.0883246	0.175728
0.0331104	0.329375
0.0422255	0.495434
-0.0695777	0.645999
-0.135106	0.803946
-0.134722	0.755444
-0.0844066	0.760185
-0.0247072	0.742548
0.0437277	0.710639
0.0455833	0.669375
0.0463072	0.55953
0.0101116	0.492537
0.10663	0.484454
0.103613	0.449738
0.135525	0.317824
0.101376	0.260882
0.114458	0.227318
0.104419	0.0859932
0.139033	-0.0765786
0.263158	-0.117797
0.399397	-0.109081
0.455602	-0.144935
0.428556	-0.143553
0.474572	-0.0974047
0.488741	-0.0581586
0.487096	-0.0532199
0.529196	0.00291894
0.555073	0.0143901
0.387283	0.0401174
0.382675	0.0735185
0.381419	0.0247524
0.367187	-0.0287178
0.311104	-0.0778332
0.54365	-0.0994709
0.613252	-0.159413
0.602002	-0.13537
0.657505	-0.184955
0.73053	-0.158749
0.687824	-0.126799
0.576427	-0.167008
0.581072	-0.178789
0.537961	-0.232411
0.501118	-0.275296
0.506041	-0.272137
0.490311	-0.214459
0.522508	-0.218499
0.517017	-0.0928962
0.508334	0.012803
0.387483	0.00776601
0.436358	0.0266909
0.27473	0.0448888
0.232476	0.00306788
0.107117	-0.0493907
0.0945098	-0.0851787
-0.0369245	-0.0765146
-0.0312706	-0.0746343
-0.115728	-0.05352
-0.120354	-0.024957
-0.152762	0.136504
-0.140139	0.246555
-0.126076	0.360801
-0.0958426	0.500296
-0.126111	0.624356
-0.0868811	0.618413
-0.0906732	0.666554
-0.114945	0.565393
-0.143739	0.437851
-0.045531	0.308435
-0.0519995	0.158248
-0.0199631	-0.0334362
0.046874	0.00155191
0.040166	-0.011355
-0.0319687	0.0200406
-0.0339089	0.0350913
-0.0105337	0.0587151
-0.067611	0.00409686
0.0210902	-0.044731
-0.00716138	-0.0817624
-0.0584584	-0.146144
-0.0713256	-0.145719
-0.035071	-0.125262
-0.249914	-0.0967979
-0.0676401	-0.0919042
0.0417024	-0.0304169
-0.0054363	-0.0536175
-0.0466574	-0.071619
0.0830736	-0.0768895
-0.0500578	-0.104965
-0.0658014	-0.121355
-0.0386125	-0.120386
0.00556516	-0.11627
0.00425402	-0.110355
-0.0101405	-0.0978715
-0.052898	-0.0189981
-0.0559226	-0.0562738
-0.0204669	-0.0480992
0.0318993	-0.00757647
0.0299759	-0.0454942
0.0250728	-0.00165503
0.0253627	-0.0083857
0.00279703	-0.0955676
-0.0113752	-0.0966894
0.0361016	-0.073644
-0.012554	-0.132052
-0.00452348	-0.0560562
0.0247033	-0.0168646
0.0580562	0.0359951
0.0203756	0.0952901
0.0690458	0.127816
0.0878634	0.0436774
-0.00675474	-0.0730648
-0.0697548	-0.0731526
0.0700528	-0.0200636
0.199306	-0.0238918
0.145265	-0.0241057
0.118925	0.0792661
-0.300366	0.232028
-0.404783	0.431528
-0.427875	0.583962
-0.451462	0.749282
-0.142749	0.691266
-0.217782	0.692429
-0.137686	0.601464
0.013046	0.61628
-0.0165173	0.584837
-0.0403492	0.616558
-0.0772445	0.561705
0.039238	0.584552
0.238898	0.591245
0.366662	0.571198
0.148503	0.779732
0.181104	0.799226
0.120114	0.814013
0.162716	0.764898
0.312737	0.764716
0.65585	0.702679
0.655093	0.603814
0.668186	0.579704
0.660859	0.525025
0.650038	0.490865
0.758392	0.561016
0.674862	0.573656
0.672281	0.583422
0.511523	0.582504
0.690187	0.595106
0.728791	0.633999
0.718876	0.59113
0.706675	0.589836
0.690759	0.612794
0.661211	0.59069
0.665448	0.585721
0.665974	0.552995
0.667201	0.524347
0.639637	0.455992
0.625904	0.454301
0.613723	0.443286
0.61664	0.467833
0.63769	0.470634
0.659821	0.470769
0.674709	0.455956
0.679073	0.407156
0.695572	0.399071
0.693679	0.422827
0.703526	0.47125
0.686184	0.488227
0.709292	0.566967
0.703566	0.598934
0.689986	0.56183
0.110473	0.0697931
0.00750482	-0.0211649
0.0127959	0.0144653
0.0119948	0.0108611
-0.0684272	0.0272608
-0.0174345	-0.0116282
-0.042177	0.0244733
-0.0235022	0.021665
-0.0256774	-0.0295234
-0.0255733	0.00757282
-0.0544137	0.00706631
-0.039791	-0.0314274
-0.0699544	-0.0186605
-0.066275	-0.00771876
-0.0667819	-0.0529933
-0.0417793	-0.0283007
-0.0227189	0.00989233
0.0423445	-0.015546
0.0662506	0.0180369
0.0681002	0.024772
0.0196474	0.00348093
-0.0322944	-0.0428466
-0.0916682	-0.0186512
-0.117503	-0.0321076
-0.0326111	-0.0354061
0.20405	-0.0338543
0.0215504	-0.0156278
0.0494602	0.128772
-0.17055	0.151869
-0.112161	0.33824
-0.125162	0.26516
-0.101769	0.170769
-0.0646582	0.102763
-0.070511	0.00597885
-0.099936	-0.0456669
-0.0908483	-0.0620146
-0.105383	-0.101931
-0.135743	-0.0580659
-0.142234	-0.0526872
-0.118951	0.0447083
-0.117842	0.118924
-0.0928504	0.0282021
-0.116074	0.116987
-0.0765294	0.0558272
-0.17768	0.0523068
-0.0943306	0.0378438
-0.0286255	-0.051085
-0.0423007	-0.1789
-0.121814	-0.06548
-0.135391	-0.104729
-0.150041	-0.157552
-0.171524	-0.102339
-0.118989	0.0176398
-0.084766	-0.0431276
-0.0501964	-0.0572192
-0.0624444	-0.057398
-0.0172788	-0.0603504
-0.0740591	-0.113515
-0.0710858	-0.11293
-0.117863	-0.128129
-0.0494139	-0.128233
-0.094816	-0.13868
-0.08885	-0.1301
-0.0801685	-0.117629
0.0732428	-0.0727004
0.153239	-0.0694745
0.160294	-0.0782057
0.149499	-0.0811708
0.140131	-0.0778151
-0.0079583	-0.105109
-0.108047	-0.0516126
-0.249557	-0.0527264
-0.695656	0.100442
0.0744637	0.0644399
0.0440869	0.0188566
0.0332426	0.0423603
-0.00232713	0.046242
-0.036243	0.041106
-0.0371549	0.0354969
-0.075848	0.00842263
-0.0594376	0.0543833
-0.0451176	0.00273273
0.0171682	-0.0239558
0.0824584	0.0292161
0.148954	0.0941607
0.183316	0.0772405
0.137679	0.0813907
0.0913819	0.0660621
0.105213	0.0127293
0.0702909	-0.00651385
0.0855651	-0.0551831
0.102764	-0.0500332
0.0866604	-0.0624792
0.0476875	-0.0530056
0.0172939	-0.0581843
-0.00165816	-0.032168
-0.0354389	-0.0426583
-0.0341677	-0.00876752
-0.0770917	-0.0189835
-0.0561386	-0.0193545
-0.047218	0.00616897
0.00429303	-0.0227179
-0.0161172	0.0987175
-0.036014	0.258312
-0.037482	0.382801
-0.186105	0.667484
-0.186803	0.661094
0.118212	0.722091
0.0517603	0.0795821
0.140406	0.0699389
0.197173	0.113676
0.202828	0.1544
0.249196	0.0851134
0.39336	0.0895526
0.409576	0.0915881
0.377525	0.073546
0.385382	0.0295425
0.354718	0.0959501
0.269709	0.0495879
0.267069	0.0603144
0.252444	0.108728
0.251838	0.0852507
0.323232	0.0750969
0.353724	0.0646248
0.390109	-0.0739612
0.361033	-0.0625102
0.363889	-0.0329739
0.230712	0.0606937
0.142108	0.0911089
0.143435	0.10377
0.0992797	0.0486376
0.0878359	0.0471711
0.141835	0.077712
0.16278	0.0682607
0.133274	0.0721647
0.154499	0.0687541
0.0958767	0.0878544
0.0686031	0.0779044
0.115226	0.116008
0.0294534	0.118503
0.0592816	0.0744452
0.155826	0.198302
0.185008	0.315213
0.262206	0.269884
0.186196	0.175191
0.212118	0.0574602
0.136056	-0.0165248
0.0554343	-0.0115418
0.0229841	-0.0369052
-0.0576531	-0.0328372
0.0447417	-0.0456595
0.0662995	0.0198482
0.135166	0.0237694
0.181079	0.0717175
0.327437	0.0364106
0.319161	0.0327505
0.227414	-0.00859761
0.208722	-0.044606
0.114579	0.00595196
-0.0543255	-0.0428691
-0.00199066	0.00852878
-0.0601877	0.0479762
-0.0639515	0.0832961
-0.06238	0.174929
-0.0591287	0.156063
-0.0437332	0.116976
-0.0303984	0.118203
0.0142068	0.0576738
0.0114555	-0.0120782
0.0143715	-0.0340434
-0.0245758	-0.0490246
-0.00560539	-0.0747963
-0.0173047	-0.0796341
0.0126648	-0.098645
0.0101243	-0.0470388
0.0296191	0.0231948
0.0282246	0.0401495
-0.00461004	0.0952777
0.00952949	0.101733
0.00808126	0.0454407
-0.0604354	-0.0125446
-0.0926369	-0.022771
-0.0167209	-0.0780223
-0.0152196	-0.00801314
-0.00439524	0.0564876
0.0530732	0.0845185
0.116925	0.0621637
0.0446607	0.0740684
0.0921534	0.0616048
0.149487	0.0229908
0.0762555	0.00159825
0.188256	-0.0436055
0.359462	-0.0384422
0.618721	-0.179751
0.602691	-0.192176
0.643676	-0.157231
0.672389	-0.153237
0.684679	-0.171447
0.640497	-0.23242
0.630703	-0.129277
0.583153	-0.162894
0.559472	-0.183367
0.579168	-0.164696
0.566673	-0.11289
0.0961877	0.193892
0.20566	0.171932
0.152757	0.229885
0.0578013	0.152864
-0.0518292	0.0775722
-0.0774413	0.0322929
-0.128492	0.0564143
-0.125857	0.00823918
-0.0671562	0.0337928
-0.0212688	0.0205485
-0.0126858	0.0707935
-0.0122217	0.0638711
0.00939007	0.110201
0.012918	0.0906207
0.0392768	0.0871981
0.0308095	0.0443375
0.0284925	0.0488816
0.085534	0.0371441
0.0665741	0.00904405
0.000832772	0.032857
0.0587174	0.0641981
0.0648276	0.0595864
0.0630159	0.0614702
0.043125	0.0597158
0.0447642	0.095207
-0.0131946	0.11127
0.0283891	0.0629533
-0.0500751	0.0118661
-0.0680572	0.0362503
0.0283413	-0.0045543
0.0157562	0.0245033
-0.00932854	0.0884051
-0.0698945	0.0953385
-0.0741983	0.0919628
-0.074779	0.0592734
-0.0736803	0.0441685
-0.0392876	0.141856
-0.0235791	0.125238
-0.00776678	0.102728
-0.0301116	0.0141045
-0.0715033	-0.0136637
-0.0741869	-0.0368495
-0.0762263	-0.00406384
-0.078965	-0.0111941
-0.109357	0.0166476
-0.109984	0.0584829
-0.0937253	0.0327335
-0.0583013	0.0159408
-0.0023871	0.0129316
0.25129	0.00241021
0.456067	-0.0118308
0.685041	0.0145071
0.829917	0.0386654
1.14255	-0.0232297
1.01005	-0.0102792
0.210577	0.00246155
0.0025398	0.0293362
0.0911165	0.0751605
0.176638	0.0679035
0.212017	0.0215365
0.278586	0.0236632
0.398275	-0.00278062
0.443782	0.00176525
0.465543	0.0364978
0.500406	0.0595032
0.430759	0.0654665
0.311924	0.100004
0.351477	0.05379
0.180711	0.0440962
0.0936808	0.00473911
0.28906	-0.00021029
0.332964	-0.034361
0.147491	-0.00295
0.203597	-0.0116383
0.175165	0.0559993
-0.0187433	0.0239938
-0.0635067	0.0230596
-0.0631536	0.0229353
-0.113733	-0.000801669
-0.0636784	-0.0368021
-0.0553381	0.0205992
-0.0102782	0.0353766
0.0204572	0.0061576
0.0761295	-0.00766219
0.0219654	-0.0321688
0.0387989	-0.0570764
0.0153217	-0.0337055
0.0326853	-0.0411616
-0.0222398	0.00773412
-0.00835641	0.0438057
-0.0343822	0.000165503
0.0162066	-0.0146412
-0.0310806	0.0318548
-0.0319983	0.0328329
0.0488839	0.0202902
0.0486085	0.028322
0.0125498	0.0443907
0.00977393	-0.00156704
0.0553362	-0.0161084
0.164601	-0.00709453
0.194234	0.0243564
0.554501	-0.0139672
-0.0564768	-0.0621031
-0.418827	-0.0491621
-0.0773278	-0.0473844
-0.0504633	-0.0434113
-0.0248507	-0.0507092
0.00886025	-0.0104444
-0.00486351	-0.0123413
-0.0284876	0.00954801
-0.0486781	-0.0359026
-0.0708066	-0.0586607
-0.0947781	-0.0550149
-0.0918218	-0.0315071
-0.113521	-0.035024
-0.0727626	0.0188388
-0.0714592	0.025409
-0.0755885	-0.0159787
-0.0772425	-0.039326
-0.0735735	-0.0340652
-0.0736713	-0.0421186
-0.0749764	-0.0185781
-0.0674702	0.0124605
-0.0311178	0.205083
0.0296591	0.402585
0.0359149	0.374563
0.012657	-0.0323718
-0.0617868	-0.0620528
-0.0639649	-0.0520636
-0.125523	-0.0536293
-0.128016	-0.0789917
-0.127568	-0.0908143
-0.0547345	-0.0901493
-0.0554882	-0.106106
0.0129795	-0.106254
0.105704	-0.102284
0.480012	-0.112856
0.367112	-0.112771
-3.53624	-0.0729871
0.664913	0.0239858
0.310662	-0.257505
0.158794	-0.256842
0.250787	0.138337
0.144621	0.104921
0.17149	-0.095647
0.221738	-0.102839
-0.0251826	-0.1099
-0.0452841	-0.10975
-0.0860816	-0.109793
-0.0856197	-0.105201
-0.109719	0.0985303
-0.151988	0.426388
0.22564	0.000227965
0.28216	-0.0625996
0.333356	-0.0630916
0.312623	-0.063243
0.132863	0.157305
0.10548	0.169369
-0.0602228	0.152498
-0.0618863	0.52327
0.112982	0.667598
0.309344	0.696599
0.218762	0.574675
0.277951	0.167062
0.0585213	-0.000233483
-0.0164235	0.0582488
0.00112081	0.107191
-0.037548	0.0901469
-0.0470412	0.0854413
-0.0102576	0.0733861
-0.0111181	0.0194633
-0.0604297	-0.0100754
-0.0275275	0.00268387
-0.0849512	-0.0680087
-0.0441759	-0.0682541
-0.0424746	-0.0872149
-0.0699651	-0.11445
-0.0708167	-0.0786615
-0.0676244	-0.0496722
-0.108008	-0.0370394
-0.0736594	-0.0292445
-0.0605658	-0.0121645
-0.00381813	-0.0153713
0.0254147	-0.00505539
0.136209	0.00187657
0.0844422	-0.0027127
0.0464324	-0.0126404
0.0186021	-0.0268173
0.0237718	-0.0296935
-0.0543239	-0.0581702
-0.0493563	-0.0854378
-0.0392124	-0.0844241
-0.0678194	-0.0805975
-0.0918041	0.0524193
-0.0592961	0.0713826
-0.044607	0.112094
-0.0438622	0.110834
-0.0133288	0.0927271
-0.0163535	-0.0100094
-0.0214556	-0.0249399
-0.0101768	-0.065737
-0.0393782	-0.0389208
-0.0215328	-0.0243172
0.00223701	-0.0314049
0.0206528	0.0292177
0.0379841	0.0296007
0.126771	0.0454504
0.113425	0.0468696
0.0892312	0.0453357
0.0221892	-0.00617833
0.0126325	0.155299
-0.0699829	0.657504
-0.0951242	0.686058
0.764296	0.689869
0.760596	0.69481
0.806218	0.699048
0.843559	0.697765
0.825815	0.67111
-0.0997494	0.614791
0.0322901	0.517724
0.148125	0.374799
0.275955	0.229153
0.435106	0.103939
0.536477	0.0120568
0.352329	-0.315069
0.189202	-0.294661
0.0647513	-0.291534
-0.121636	-0.326107
-0.120105	-0.330047
-0.0751948	0.0139326
-0.0798463	0.0591828
-0.0683148	0.0152089
-0.0340397	0.0101687
0.156914	-0.0174527
0.127454	-0.0489757
-0.245314	0.0157628
0.375825	-0.238207
0.19103	-0.0631586
0.115102	-0.05121
0.0228178	-0.0606906
-0.0313273	-0.06827
-0.0375803	-0.0475556
-0.0246351	-0.0274198
-0.0231742	-0.0187958
-0.0240051	-0.02697
-0.0460355	-0.0296214
-0.0251616	-0.0410666
-0.0543905	-0.0530435
-0.0557956	-0.0585647
-0.0556569	-0.0369716
-0.0552872	-0.0555144
-0.121257	-0.0335186
-0.124189	-0.0357548
-0.149905	-0.0481307
-0.146976	-0.0700227
-0.163039	-0.0852558
-0.146105	-0.102754
-0.115956	-0.0952972
-0.0889827	-0.0645191
-0.083527	-0.0497902
0.0318036	-0.117627
0.019828	-0.122446
-0.0591162	-0.122322
0.0308594	-0.0135619
0.0351895	-0.0291265
0.105669	-0.0590388
0.0730809	-0.0442216
0.072567	-0.0349578
-0.00886586	-0.0257826
0.107768	-0.0186295
0.201604	0.0178855
0.360611	0.0177856
0.515959	0.0337858
0.705027	0.0449404
0.702181	0.0607084
0.717994	0.0397203
0.718282	0.0358227
0.73941	-0.0244578
0.72997	-0.0241215
0.71939	-0.0929402
0.676816	-0.0883612
0.642329	-0.0902288
0.636316	-0.0572489
0.655802	-0.0880912
0.657111	-0.0364309
0.662053	-0.0434294
0.677109	-0.0410816
0.696287	-0.0517428
0.718137	-0.0265808
0.72524	-0.0160975
0.741992	-0.038769
0.704228	-0.0259336
0.687483	-0.0221654
0.60852	0.00340622
0.584266	-0.00548364
0.559505	0.00108289
0.636285	-0.00243987
0.644163	0.00779143
0.65351	-0.0104289
0.691828	-0.021121
0.683159	-0.0284363
0.67693	-0.0418449
0.633613	-0.0457019
0.609533	-0.0506655
0.643999	-0.0216296
0.605784	-0.037646
0.312425	-0.0554285
0.156235	-0.0269856
0.0495725	-0.0584243
-0.0442523	-0.0344204
0.0255323	-0.0094278
0.0875734	-0.00673658
0.08895	-0.0279026
0.0551262	-0.00202549
0.00235013	0.003964
-0.0705054	-0.0358985
-0.165654	-0.0308567
-0.129456	-0.0222503
-0.0594991	-0.0203549
0.0166042	-0.021398
0.0182138	-0.00904073
0.0178719	-0.0321806
-0.00747298	-0.0236399
-0.0911556	-0.0385762
-0.119721	-0.0525786
-0.112419	-0.0693293
-0.106283	-0.0473339
-0.0700877	-0.112327
0.159105	0.10006
0.192097	0.329226
0.191529	0.168594
0.0216325	0.00978617
0.0226499	0.0148533
-3.12044e-05	0.0239212
0.0222516	0.0736135
-0.27095	0.719454
0.394484	0.177419
0.38304	0.188451
0.30537	0.0129747
0.360077	0.0502855
0.400239	0.0547855
0.129458	0.638669
-0.0413103	0.642834
-0.140602	0.619349
-0.0692629	0.589619
-0.0579475	0.60977
-0.0214088	0.585125
0.0654103	0.566898
0.0974426	0.595761
0.104433	0.636689
0.108298	0.622666
0.0670512	0.632583
0.0545502	0.6227
0.0715256	0.529354
0.0181477	0.514808
0.160756	0.508852
0.230005	0.556608
0.0624602	0.134976
-0.0259946	-0.0670543
-0.00977897	-0.0666422
-0.119592	-0.0287628
-0.115583	7.39038e-05
-0.0964503	0.00747816
-0.0685453	0.0458127
-0.0297777	0.034945
0.115074	0.0629156
0.213436	0.0373658
-0.402948	0.0521261
0.221646	0.0326916
0.0812359	-0.115345
-0.00497223	-0.10595
-0.00980549	-0.0342686
0.0329191	-0.00166192
-0.0108201	0.0302858
-0.00774748	0.0303223
-0.0560326	0.0497546
0.0350865	-0.0124413
-0.00629372	-0.0365509
0.0675736	-0.0313936
0.0693727	0.0116025
0.232583	-0.0138978
0.357197	0.0156424
-0.0158259	0.431705
-0.0499662	0.62064
0.00898935	0.783834
0.0036018	0.815766
-0.00723511	0.747926
-0.0250844	0.563814
-0.0360187	0.553841
-0.127723	0.609759
-0.0772223	0.587906
0.0525431	0.584149
0.221869	0.646111
0.385924	0.65518
0.540852	0.689656
0.577686	0.713239
0.454502	0.713049
0.0560748	0.0176617
0.0399819	0.0256639
0.14778	0.0781239
-0.0946712	0.0759563
0.237005	0.214237
0.0984702	0.0148041
-0.00114398	0.0146093
0.0174474	0.0199675
0.167558	0.056604
0.356178	0.0598796
0.448701	0.0769208
0.595022	0.0940306
0.610331	0.0555047
0.641911	0.0391434
0.58213	0.0206706
0.610026	0.0325331
0.588312	0.039125
0.715327	0.0805374
0.6863	0.0652609
0.707091	0.0702618
0.668473	0.0729534
0.697181	0.0286435
0.671833	0.0238551
0.662286	0.0390476
0.680583	0.0304594
0.680921	0.0338702
0.656009	0.0495704
0.687063	0.0715034
0.701563	0.040836
0.712317	0.0720133
0.718942	0.065862
0.68974	0.0869383
0.654609	0.0631541
0.668987	0.0898062
0.650476	0.0695678
0.665119	0.0771977
0.665062	-0.000155719
0.688618	0.0112714
0.677964	0.02612
0.6679	0.0278461
0.664303	0.0144419
0.674473	0.0834414
0.684975	0.0907116
0.679901	0.0948084
0.675695	0.0359611
0.681731	0.0233176
0.708409	0.0156215
0.689584	-0.00977545
0.685515	-0.0342671
0.716243	0.0440223
0.706641	0.0615194
0.694644	0.0657581
0.705487	0.107709
0.720306	0.120522
0.721101	0.0692484
0.682797	0.0364321
0.704284	0.0147026
0.674261	-0.0070858
0.674906	0.000135775
0.667497	0.0268333
0.708363	0.0692564
0.680645	0.0978939
0.711515	0.0663542
0.736264	0.0530081
0.709673	0.0564001
0.711769	0.0599395
0.736109	0.0477594
0.749171	0.0657967
0.708563	0.0800745
0.697031	0.0799898
0.676279	0.0829969
0.680945	0.088187
0.667371	0.0985815
0.694471	0.0817997
0.731197	0.090388
0.744406	0.0848867
0.730681	0.0742109
0.741872	0.0825454
0.742706	0.0929566
0.730991	0.0906447
0.73159	0.0762523
0.74116	0.0862028
0.743456	0.106565
0.726134	0.0977506
0.734615	0.100633
0.718089	0.108938
0.7098	0.119635
0.708411	0.0960824
0.656569	0.0923275
0.654968	0.0835121
0.681697	0.0820905
0.678081	0.0764549
0.646325	0.0452591
0.688579	0.0397484
0.690092	0.0396657
0.685554	0.0662912
0.709436	0.0403943
0.710863	0.0471436
0.744324	0.0596959
0.754498	0.0248621
0.678995	-0.00581401
0.656089	0.0421406
0.693855	0.0797907
0.676622	0.196152
0.674793	0.352616
0.742546	0.454591
0.727703	0.526048
0.739537	0.612586
0.702642	0.525179
0.679564	0.481058
0.697934	0.465425
0.715867	0.437894
0.714821	0.419723
0.726123	0.461836
0.71637	0.451967
0.71582	0.359973
0.651315	0.28822
0.606814	0.179898
0.576424	0.109148
0.432294	0.0350714
0.245027	0.0162964
0.143415	-0.016601
0.00389983	-0.0173103
-0.108811	-0.0567416
-0.10584	-0.0872783
-0.0750124	-0.0681896
-0.035018	-0.0499143
0.0251344	-0.0698041
0.022191	-0.0196217
0.0223042	0.00988711
-0.00666235	-0.0108439
0.0131202	-0.01941
-0.0152365	-0.00925852
-0.0142239	-0.0594624
-0.01284	-0.0379575
0.175232	0.00265865
0.344167	0.0175258
0.56684	-0.0319779
0.0285213	0.0191854
0.352507	0.012231
0.554563	-0.0573237
0.348886	-0.0863294
0.195304	-0.0576866
0.222843	-0.0417947
0.00200643	-0.0272385
-0.0469426	-0.0439695
-0.046156	-0.0487939
0.089853	-0.0403017
0.505703	-0.0377952
0.3256	-0.0552854
0.281604	-0.0530829
0.156427	-0.0128901
0.0599109	-0.0253498
-0.0549006	-0.0195283
-0.0287533	0.0914366
-0.140531	0.192008
-0.0847009	0.339325
-0.0704056	0.503992
-0.085187	0.654639
-0.174006	0.664949
-0.171161	0.664376
-0.27549	0.605723
-0.246991	0.614837
-0.12494	0.604845
-0.1218	0.601219
-0.051067	0.572987
0.016918	0.616668
-0.0652324	0.573351
-0.109712	0.58461
-0.108155	0.602282
-0.116326	0.604866
-0.080338	0.611078
0.00840591	0.645353
0.00631998	0.639831
0.0992076	0.638894
0.0354417	0.661141
-0.030592	0.637376
-0.0542128	0.628779
-0.0956148	0.63684
-0.198822	0.602905
-0.200298	0.617633
-0.226227	0.651979
-0.188395	0.641452
-0.217193	0.64515
-0.188088	0.675121
0.588132	0.674256
0.567941	0.0319109
0.603591	0.0927083
0.474109	0.0417561
-0.0538483	0.0135062
-0.0960176	0.0183066
-0.0318949	0.0310729
-0.0393411	0.0113673
-0.0165689	-0.0188555
-0.00117347	0.0894503
0.0844186	0.132454
0.640174	-0.0589413
0.606375	0.0464063
0.596953	-0.0216305
0.606345	0.0410523
0.67161	0.17317
0.673942	-0.118458
0.31489	-0.087429
0.348809	0.23082
0.217402	0.013015
0.0200312	0.0370895
0.0176432	0.126883
0.0716064	0.141709
-0.0451502	0.139708
-0.066802	0.181443
-0.0771341	0.149706
-0.0873303	0.13153
-0.121596	0.194621
-0.092903	0.220626
-0.0959448	0.204149
-0.0468177	0.203215
0.120703	0.1909
0.0824888	0.16545
0.0420086	0.196355
0.0742843	0.214363
0.0839358	0.256295
-0.0626805	0.212489
-0.0403721	0.178748
0.0710753	0.124152
0.00870139	0.0702793
-0.0488753	-0.0317293
0.0295518	-0.0336082
0.0268487	-0.0138345
-0.015946	-0.0113342
-0.0633611	-0.0369163
-0.00570535	-0.0230026
-0.0794254	-0.00793407
-0.0702151	-0.0397714
-1.75785	0.177993
-2.07616	0.36895
0.359037	0.556035
0.280486	0.373333
0.178497	0.2056
0.0323144	0.0348662
0.161877	0.0084731
0.263844	0.00167446
0.181869	-0.00973154
0.158067	-0.0126598
0.107813	-0.0633261
0.0203781	-0.0736521
-0.0718487	-0.0941358
-0.0653812	-0.113628
-0.0635538	-0.124523
-0.00927638	-0.0928549
-0.0499874	-0.0595263
-0.00580035	-0.0305718
0.0325258	0.0109623
0.0971253	0.0251102
0.0397994	-0.0081371
0.0369402	-2.3762e-05
0.0498063	-0.0365321
0.0159972	-0.0725502
-0.0518001	-0.0958278
0.0133138	0.0549933
0.101134	0.132069
0.0334041	0.310742
0.0798642	0.466564
0.122129	0.605159
0.08311	0.586422
0.0286589	0.613196
-0.00691598	0.614636
-0.0616719	0.605374
-0.14114	0.641971
-0.151875	0.681393
-0.122526	0.677585
-0.113863	0.681557
-0.0578196	0.676651
0.0178668	0.640052
0.0847481	0.606564
-0.0235609	0.614756
0.0808408	0.586935
0.104257	0.396031
0.107487	0.296052
0.0781368	0.188404
0.140101	0.0644559
0.129781	-0.00699449
0.0516876	0.0933106
0.0106114	0.0709401
-0.0467469	0.074421
-0.0337144	0.0500357
-0.097151	0.0298924
-0.0958536	0.00563951
-0.0368382	-0.0050592
0.00582864	0.00530513
0.0470455	0.00302395
0.0159074	0.0046192
-0.00444039	0.0278431
-0.108585	0.064795
-0.173957	0.243227
-0.216776	0.445118
-0.204565	0.579769
-0.0691968	0.583578
-0.116954	0.365634
-0.0781584	0.167036
-0.0372894	-0.0349432
-0.0565899	-0.0383527
-0.0775927	-0.0501119
-0.065458	-0.0351539
-0.0598594	-0.041908
-0.0479626	-0.0317199
-0.041423	-0.0413262
-0.00952503	-0.0299653
-0.0263955	-0.0269597
0.0232535	-0.00244094
0.0190885	0.0187106
0.0180214	0.00586634
-0.0439035	-0.0032428
0.12972	-0.0223633
0.260583	-0.0367877
0.343889	-0.0649324
0.537107	-0.0405912
0.564599	-0.0342903
0.392319	-0.00311662
0.271203	-0.00685063
0.135605	0.0163809
-0.0577679	0.0299481
-0.0559514	0.0386033
-0.162826	0.00554183
-0.140988	0.025293
-0.15661	0.0204947
-0.159322	-0.00825587
-0.200008	-0.0372533
-0.0712824	-0.0257881
-0.191262	-0.0594378
-0.176654	-0.0691872
-0.206963	-0.0556264
-0.176464	-0.0519142
-0.136344	-0.0466614
-0.123752	-0.0228917
-0.0736849	-0.00979315
-0.0444835	0.00920756
-0.0237766	0.0344877
-0.0429881	0.0274562
-0.0241682	0.00782319
-0.0750774	0.00489228
-0.0169646	-0.0153612
-0.0286257	-0.0274284
-0.072464	-0.0365524
-0.0950309	-0.0319051
-0.119648	-0.0261839
-0.103475	-0.0169085
0.0692242	-0.0354511
0.0687721	-0.0139475
0.161683	0.00229923
0.215641	-0.0158187
0.165348	-0.0205359
-0.00970533	-0.0175174
-0.0087974	-0.0235431
-0.0803406	-0.0567503
-0.106161	-0.0473779
-0.0922793	-0.0461204
-0.0914385	-0.000276168
-0.0912251	0.00385959
-0.0464071	0.0359675
-0.315061	-0.281681
-0.0459227	-0.0432882
-0.00458749	0.191422
-0.00484575	0.436409
-0.0960887	0.308874
-0.101614	0.305251
-0.0996002	0.0796822
-0.0593154	-0.138311
-0.0483128	-0.0978633
-0.0429927	-0.0512754
0.0111698	-0.0370641
-0.0186168	-0.0321371
-0.063922	-0.000699637
-0.0799933	0.00602678
0.0108057	0.0226446
0.00453708	0.0118034
0.027887	-0.00412908
-0.017686	0.0771343
-0.00612679	0.0866242
0.062706	0.063418
0.0752278	0.0981011
0.0940233	0.124752
-0.0914985	-0.0193391
-0.0878493	0.00895038
-0.012054	-0.0344907
-0.0119859	-0.0165049
-0.0134844	-0.0532404
-0.0142117	-0.0166701
0.0334013	-0.0349574
0.0285097	-0.00245024
0.0199587	0.003551
0.0214992	0.0376735
-0.00151186	0.0212473
-0.0516829	0.0201487
-0.120115	0.0011565
-0.0863421	0.0136958
-0.086734	-0.0195906
-0.094906	-0.039497
-0.0533949	-0.0774327
-0.053867	-0.0775358
-0.00860575	-0.0687278
-0.00946729	-0.0459083
-0.0123175	-0.00184728
-0.05282	-0.00182363
0.00289543	-0.0017576
-0.0826347	0.00234305
-0.0799752	-0.0200707
-0.0783503	-0.0647486
-0.029943	-0.00898499
-0.0876306	-0.0113167
-0.0330399	-0.0480211
-0.0337325	-0.026133
-0.0119434	0.0200344
-0.0642731	-0.0165704
-0.0616644	0.0153314
-0.10315	0.000410412
-0.103521	0.00283854
-0.129079	-0.0537386
-0.108323	-0.0678958
-0.10913	-0.0688119
-0.0690938	-0.0120683
-0.0710054	0.000361519
-0.069565	0.0404661
-0.0875822	0.0582965
-0.0882268	0.0439848
-0.127452	-0.0109526
-0.0108045	-0.0290836
-0.00909789	-0.0435471
0.159009	-0.0638802
0.32148	-0.0793891
0.467986	-0.0853888
0.53766	-0.0734776
0.708238	-0.0714856
0.681526	-0.0774111
0.665303	-0.0869998
0.695747	-0.123121
0.674447	-0.129427
0.672312	-0.11918
0.656433	-0.0806358
0.672236	-0.0999386
0.653293	-0.0390855
0.626302	-0.0414719
0.623186	-0.0437636
0.637758	-0.0814752
0.614843	-0.0375175
0.59886	0.00474276
0.616706	0.0282597
0.605763	0.0244151
0.641387	0.0476679
0.658219	0.0654988
0.679647	0.0212397
0.682821	0.0129688
0.652744	0.00290243
0.63105	0.0310663
0.638669	0.0466446
0.605979	0.052832
0.612059	0.152043
0.626244	0.30519
0.658992	0.449458
0.660348	0.433535
0.714071	0.465326
0.731942	0.347774
0.751321	0.201921
0.747288	0.033381
0.702374	0.0417969
0.652154	0.0372451
0.620455	0.0400241
0.632191	0.0200714
0.592449	0.0202112
0.625161	0.0104126
0.647105	0.00543525
0.615151	0.0143367
0.61414	0.0380665
0.626679	0.0333057
0.623426	-0.0340953
0.533296	-0.0652369
0.784334	-0.0557304
0.828069	-0.0523584
0.231102	0.12266
0.0870987	0.19147
-0.0811027	0.249867
-0.0813117	0.00676272
0.122348	-0.0548727
0.252713	-0.0100049
0.455388	0.0704859
0.192603	0.0622735
-0.0384851	0.0441572
0.0985447	0.093844
0.0793862	0.0818108
0.0286582	0.0385269
0.0289219	0.0543324
0.0347316	0.0374667
-0.132079	0.0209955
-0.0904337	0.0364676
-0.063876	0.0290481
-0.0148533	-0.0223283
-0.0787695	0.0301014
-0.0708573	0.0359879
-0.068151	0.025929
-0.0723621	0.02526
-0.059085	-0.0136797
-0.0580836	-0.0571749
-0.0985122	-0.0228128
0.153488	-0.0115356
0.369478	-0.0116878
0.628961	-0.0215766
0.306183	0.0599115
0.0443324	0.0137511
-0.167787	-0.0751334
-0.16052	-0.125685
-0.157972	-0.129876
-0.106003	-0.2196
-0.157707	-0.158485
-0.165674	-0.153751
-0.164068	-0.130779
-0.135829	-0.10757
-0.130543	-0.0792081
0.0104615	-0.119157
0.111708	-0.104295
0.109372	-0.0487939
-0.00452355	-0.0297414
-0.0854942	-0.0321431
-0.0233236	-0.011847
-0.0312993	0.0595739
0.00218739	0.152988
-0.0637743	0.269304
0.792224	0.648578
0.797496	0.595827
0.833808	0.657962
0.706432	0.659598
0.608852	0.545922
-0.0362206	0.380413
-0.0164923	0.272707
0.0449893	0.215583
0.0864347	0.311507
0.0224796	0.4735
0.0484919	0.585809
0.0708891	0.637251
-0.0276321	0.655862
-0.075034	0.673622
-0.0785575	0.634428
-0.152945	0.643125
-0.126562	0.625094
-0.117755	0.614989
-0.0778013	0.585045
0.000105627	0.590992
0.189082	0.450312
0.311637	0.340948
0.449287	0.226885
0.46677	0.109793
0.457371	-0.00828121
0.272623	-0.000192768
0.143112	0.00363857
0.0381787	-0.0186721
-0.0155518	0.00729676
-0.0583322	0.0395591
-0.0279302	0.0642754
-0.0871267	0.0505268
-0.126504	0.0591133
0.0384419	-0.0255712
0.206095	-0.0785136
0.357216	-0.104084
0.514001	-0.106784
0.694968	-0.113619
0.674188	-0.0645792
0.660448	-0.037838
0.64906	-0.02996
0.6543	-0.0264401
0.715035	-0.0145641
0.696096	0.013908
0.666717	-0.0032299
0.670323	-0.0367026
0.667328	-0.101183
0.55493	-0.158731
0.59649	-0.159521
0.616425	-0.101073
0.597037	-0.0812643
0.48558	0.0184781
0.372417	0.0770206
2.20122	0.0999846
2.7861	-0.0231345
0.960036	-0.0083479
0.733634	-0.0620197
0.68237	-0.124859
0.661213	-0.112189
0.575432	-0.0618702
0.525498	-0.110248
0.554021	-0.144062
0.561598	-0.0843823
0.58738	-0.109715
0.616483	-0.0911447
0.668803	-0.106862
0.649539	-0.0525631
0.600392	-0.0778381
0.568352	0.144559
0.200901	0.136603
-0.0059852	-0.083239
-0.0395711	-0.0493544
-0.0461242	-0.0225604
-0.024949	-0.0592205
-0.0761417	-0.0215933
-0.0581991	-0.0138883
0.00243056	-0.0184298
0.0558949	-0.00399364
0.0239641	0.0242636
0.01987	0.0468899
0.0350791	0.0896123
-0.0248185	0.060094
-0.00118947	0.0681225
0.0304383	0.0714459
0.0320953	0.0165619
-0.0197047	-0.0105846
-0.0207445	-0.0105552
-0.0944381	-0.0602117
-0.125384	-0.0551901
-0.0926225	-0.046249
-0.0892321	-0.019546
-0.0510523	0.00142491
0.00168457	-0.00343846
-0.00176497	-0.033304
-0.0374114	-0.00231076
0.0583803	-0.019134
0.0289148	0.00951017
-0.00175091	0.0345004
0.00940453	0.0274033
0.0374479	0.0260899
-0.0604871	0.021276
-0.0690978	-0.0281802
-0.0920534	-0.000922466
-0.0977642	0.0490268
-0.0999236	0.0206553
-0.101132	0.00811051
-0.0887127	0.00647272
-0.0874005	-0.0298258
-0.0915069	-0.0555563
-0.115737	-0.0383148
-0.111764	-0.0197275
-0.123287	-0.00549227
-0.122342	-0.0170604
-0.121414	-0.0411499
-0.12984	-0.0671513
-0.130511	-0.0502124
-0.132829	-0.0670532
-0.100969	-0.0259363
-0.0993592	0.0201273
-0.0742765	0.0156563
-0.0765001	-0.0348368
-0.0164092	-0.000683827
-0.0476495	0.00937455
-0.0492826	-0.0367194
-0.0715542	-0.0138675
-0.0688844	0.0356222
-0.128339	0.00356471
-0.0909686	-0.0294967
-0.0619863	-0.0294294
-0.0577946	-0.00892621
-0.0596925	-0.0120436
-0.0597259	-0.0101518
-0.101294	-0.0307459
-0.129736	-0.0172423
-0.109104	-0.0349842
-0.109571	-0.0763311
-0.0682191	-0.0481835
-0.0652852	-0.00928276
-0.0741525	-0.00192087
-0.0937116	-0.0276054
-0.0444795	-0.0326571
-0.0841856	-0.0380577
-0.0916577	-0.0306559
-0.0825933	-0.0108132
-0.0692771	0.0134774
-0.118787	0.0490902
-0.0809869	0.0677812
0.0262131	0.0611337
0.0707489	0.0449853
0.0573652	0.0425628
0.0555873	0.0616377
0.0162334	0.0197247
-0.0856484	0.0276323
-0.114332	0.00412928
-0.097601	0.00503596
-0.0246603	-0.0233828
-0.134494	-0.072678
-0.076213	-0.0551641
-0.0904897	-0.0442656
-0.111573	-0.0234882
-0.180855	-0.015217
-0.0357746	0.034023
-0.0825433	-0.00401666
-0.0838857	0.0331487
-0.078146	-0.00846979
-0.079969	2.31187e-05
-0.102898	0.00164668
-0.0946639	-0.0223999
-0.0946578	-0.0146374
0.0238356	-0.024183
0.155375	-0.0929112
-0.0467027	-0.0621635
0.0914892	-0.047409
0.0916302	-0.104318
-0.0279908	-0.0646425
-0.157773	0.00463453
0.0261295	-0.00734048
-0.0761105	0.00150134
-0.0785443	0.0109641
-0.057925	-0.0200532
-0.0586462	0.122409
-0.0536882	-0.116619
-0.0546315	0.132772
1.12336	0.600748
-0.140508	0.180617
-0.153245	0.185836
-0.0869604	0.0740042
-0.108737	0.0228323
-0.0207446	-0.053519
-0.0134693	-0.116741
0.147475	-0.20453
0.0844823	-0.229496
0.111255	-0.225513
-0.00941787	-0.226494
-0.185418	-0.247033
-0.288052	0.0404213
-0.00484605	-0.186836
-0.0297664	-0.328765
-0.107695	-0.0253916
0.307242	0.0853976
0.314575	-0.123151
0.349812	-0.112722
0.409734	-0.0723514
0.406467	-0.0783539
0.215767	-0.0940505
0.202488	-0.0943448
0.173638	-0.134391
0.167861	-0.113321
0.218923	-0.0863097
0.357942	-0.0735074
0.359926	-0.115208
0.390415	-0.0758427
0.361155	-0.0776009
0.317043	-0.0878101
0.177023	-0.0709751
0.210543	-0.0422894
0.125383	-0.0554438
0.185198	-0.115229
0.102324	-0.173151
0.285146	-0.188394
0.202984	-0.14466
0.254435	-0.183224
0.245971	-0.113225
0.14347	-0.0951641
0.131188	-0.129582
0.149151	-0.146966
0.106565	-0.143888
0.0178987	-0.198142
0.163017	-0.132122
0.0551165	0.12249
0.0779228	0.164243
0.0222983	-0.0462919
0.0240393	-0.133114
0.0375817	-0.0516059
0.00789517	-0.0529502
0.00975999	-0.0457259
0.0461981	-0.0710623
-0.0398617	-0.0619752
-0.0411418	-0.0467149
0.0163127	-0.0298762
0.103932	-0.00395563
0.0633352	0.00174639
0.0436096	-0.0513675
0.0464277	-0.0473555
-0.0500841	-0.0998683
-0.0551801	-0.115144
0.039504	-0.117982
0.0485744	-0.104934
-0.0307538	-0.144827
-0.00788285	-0.121804
-0.084616	-0.111269
-0.180568	-0.122408
-0.141167	-0.135545
-0.170941	-0.102601
-0.193901	-0.115047
-0.140101	-0.122339
-0.069578	-0.0856737
-0.117911	-0.112599
-0.111709	0.0955013
-0.0260897	0.112437
-0.023686	-0.0880164
-0.11771	-0.0586851
-0.105597	-0.0658648
0.581587	0.337386
0.575656	0.394062
0.586809	0.557121
0.66933	0.485272
68.1567	0.445687
0.617286	0.280811
0.489846	0.158814
0.252972	0.0311922
0.0549393	-0.00809174
0.0360935	-0.0445001
-0.0278401	-0.0409029
0.0176046	-0.0924615
-0.0177307	-0.149751
0.0291554	-0.131565
-0.0028488	-0.12452
0.110382	-0.145084
0.0277041	-0.0986397
0.0489855	-0.0785905
0.109315	-0.0689753
0.123628	-0.102978
-0.018886	-0.116074
0.0679298	-0.101406
0.0251743	-0.0610186
-0.0837999	-0.0343835
-0.0892694	0.0511376
-0.0894635	0.0891657
-0.0728306	0.0635109
-0.100104	-0.0515468
0.0163506	-0.121639
-0.0522232	-0.129444
-0.0550624	-0.155413
-0.0212644	-0.113321
0.0708107	-0.0811676
0.0319127	-0.0424175
0.0535082	-0.103652
0.0706421	-0.108616
-0.0308607	-0.146566
-0.102891	0.0910076
0.419432	0.300725
0.272356	0.168436
0.119742	-0.0166709
0.0412782	-0.0243451
0.0559783	-0.0198856
0.0529913	-0.0313901
-0.00509512	0.0122916
-0.0730566	-0.0212213
-0.0720491	-0.0221459
-0.0735986	0.023575
-0.0595739	0.0343594
-0.0260599	0.012083
-0.0152285	0.0177368
-0.022111	0.0121984
-0.100269	-0.0524249
0.0374705	-0.0480154
0.137506	-0.0866886
0.295338	-0.0879372
0.462797	-0.0790742
0.655119	-0.0243587
0.661267	-0.0164314
0.70949	0.0322839
0.725294	0.0443791
0.715699	0.0451371
0.722622	0.0451122
0.689066	0.0142288
0.685458	0.00879428
0.636473	-0.0144792
0.653463	-0.00919356
0.622225	-0.0579589
0.670327	-0.0395077
0.636371	-0.050054
0.69445	-0.020098
0.679466	-0.0353642
0.708133	-0.0246707
0.676934	-0.0355082
0.705749	-0.0765887
0.67871	-0.0751167
0.688199	-0.0882859
0.699261	-0.0993608
0.744986	-0.104377
0.750648	-0.0580447
0.746596	-0.0680172
0.756288	-0.0691701
0.761858	-0.0683431
0.750555	-0.0425469
0.699328	-0.0408227
0.700067	-0.0345544
0.681792	-0.0880194
0.690578	-0.0570513
0.712752	-0.021701
0.760714	-0.0489226
0.716092	-0.0576022
0.687966	-0.0867141
0.656387	-0.0772712
0.640367	-0.061613
0.620343	-0.0525354
0.555084	-0.0163651
0.557131	-0.0166197
0.563968	-0.031125
0.572247	-0.0351113
0.604097	-0.0360904
0.668964	-0.030016
0.631374	-0.0298066
0.464989	-0.0681229
0.336859	-0.0620517
0.235937	-0.0471562
0.268986	-0.0728281
0.169869	-0.0631995
0.271336	-0.0612314
0.379041	-0.0740927
0.443129	-0.0919055
0.296356	-0.083945
0.340805	-0.0573335
0.239082	-0.0232524
0.170233	0.00907298
0.0177631	0.0120642
-0.00802475	0.0275672
0.0702482	0.128323
0.200921	0.144185
0.103693	0.14165
0.260587	0.131509
0.387311	0.105812
0.338273	0.0395863
0.326123	0.00567706
0.418276	0.013537
0.276495	0.0033874
0.169507	4.32018e-05
[truncated: 285,162+ more rows]

## Sheet: Fig 5b
time to synapsis (s)	-40	-39	-38	-37	-36	-35	-34	-33	-32	-31	-30	-29	-28	-27	-26	-25	-24	-23	-22	-21	-20	-19	-18	-17	-16	-15	-14	-13	-12	-11	-10	-9	-8	-7	-6	-5	-4	-3	-2	-1	0	1	2	3	4	5	6	7	8
stoichiometries for individual trajectories	NaN	NaN	NaN	NaN	NaN	NaN	NaN	NaN	NaN	NaN	NaN	NaN	NaN	NaN	NaN	0.00238443	0.199955	0.00238443	0.0657866	0.00238443	0.353645	0.00238443	1.412	0.167634	0.00238443	1.22078	1.40339	1.24164	2.30634	2.43134	2.42587	2.78131	3.16018	2.93216	2.85554	2.10996	2.10005	1.89097	2.15339	2.02224	1.65684	1.23792	1.19993	1.23335	0.772873	0.874941	0.956204	0.800492	0.34811
	NaN	NaN	NaN	NaN	NaN	NaN	NaN	NaN	NaN	NaN	NaN	NaN	NaN	NaN	NaN	NaN	NaN	NaN	NaN	NaN	NaN	NaN	NaN	NaN	NaN	NaN	NaN	NaN	NaN	NaN	NaN	NaN	NaN	1.07807	0.915813	1.41434	2.66038	2.55824	2.20134	1.19958	1.0255	1.09516	1.08821	1.02335	1.00219	0.970739	1.44835	1.00489	1.17588
	NaN	NaN	NaN	NaN	0.00140566	0.00140566	0.00768231	0.062809	0.00140566	0.0824741	0.196094	1.14352	0.965582	1.09103	0.942452	2.89172	0.891107	0.906664	0.904281	0.793929	0.90661	0.82446	0.852928	0.848901	0.909999	0.821536	0.803104	0.582921	1.7302	1.82304	1.62431	0.893465	0.936975	0.925875	0.966079	0.853529	1.76105	1.762	1.04638	0.776608	1.0904	0.779701	0.764575	1.13888	0.664432	0.659383	1.02675	0.913469	0.933221
	NaN	NaN	NaN	NaN	NaN	NaN	NaN	NaN	NaN	NaN	NaN	0.00178046	1.72127	0.929185	1.3622	1.9069	1.25653	1.71556	1.28929	1.62467	2.15616	1.9893	2.28489	1.99902	1.6921	1.91829	1.74718	1.74902	1.62849	1.8636	3.34339	2.37939	2.24669	1.53342	0.913762	1.63907	1.76753	2.06187	2.18731	1.43406	1.5494	1.84076	1.48019	1.41386	1.44462	2.22275	1.09128	1.29668	1.53882
	3.78039	3.48113	3.86122	4.09234	4.17243	3.77626	4.01956	3.95962	4.20801	4.17472	2.86573	3.82239	1.97903	2.15691	2.37834	2.48768	1.84664	2.67758	3.10054	3.01135	3.11498	3.01823	3.15807	1.96095	1.7918	2.1467	1.92141	2.02002	2.01711	2.00589	1.99538	1.74175	1.80052	1.6956	2.27942	2.54446	2.01661	1.87408	1.79152	1.75112	1.72608	1.68987	1.54777	1.20778	1.82584	1.61568	1.61762	1.52337	1.60317
	NaN	NaN	NaN	NaN	NaN	NaN	NaN	0.0150895	0.00232621	0.164355	0.00232621	0.0817262	0.0349621	0.00232621	0.25241	0.211949	1.2697	3.51134	3.30859	2.39231	1.45249	1.96299	1.05804	1.46668	0.927839	1.22233	1.37461	1.88067	1.7138	1.66264	1.79223	1.5362	1.51391	2.55005	1.24315	1.32906	1.6729	1.28849	1.46891	1.9329	1.16947	1.12155	1.18013	0.606184	0.457561	1.4481	1.44654	0.624953	0.993077
	0.039717	0.00183255	0.00183255	0.00183255	0.00183255	0.00183255	0.168151	0.0177486	0.0912875	0.157481	0.125188	0.20828	0.00183255	0.459301	1.38013	1.8659	1.37189	1.66191	1.39698	1.46485	1.36464	1.51669	1.11395	1.30436	1.64411	1.54236	1.54911	1.64849	3.30849	3.39616	3.31299	1.97495	2.35008	2.80338	2.94551	2.72613	3.10344	3.22191	3.08262	2.77431	1.68712	2.16079	2.60587	2.2047	2.23511	2.23893	1.77029	2.03338	2.08595
	NaN	NaN	NaN	NaN	NaN	NaN	NaN	NaN	NaN	NaN	NaN	NaN	NaN	NaN	0.00139783	0.0786194	0.00139783	0.00139783	0.0422189	0.126994	0.00139783	0.00139783	0.291009	0.0931398	0.00139783	0.271176	0.00139783	1.37335	1.0352	1.15786	1.14463	1.19739	1.88022	2.36808	2.2198	1.16199	1.18052	1.19724	1.27704	0.567912	0.501405	0.545581	0.47054	0.539542	0.293246	0.44787	0.29229	0.402025	0.320358
	2.03719	1.74497	3.64227	3.20949	3.88494	3.40599	3.5449	3.36493	3.64248	3.72139	3.73235	3.83031	3.56265	3.36175	3.44277	3.30385	3.25366	3.67293	3.23546	3.17896	2.98896	3.67012	3.81492	3.33202	3.82435	3.65868	3.21473	3.48429	3.38389	3.31438	3.28542	3.5418	3.27346	3.90032	3.11579	3.49313	3.43142	3.59853	2.37929	2.00476	1.65343	1.311	1.89472	0.776185	1.63314	1.18245	1.74267	1.16234	0.94937
	NaN	NaN	NaN	NaN	NaN	NaN	NaN	NaN	NaN	NaN	NaN	NaN	NaN	NaN	NaN	NaN	NaN	NaN	NaN	NaN	NaN	NaN	NaN	NaN	NaN	NaN	0.00170928	0.00170928	0.00170928	0.00170928	0.00170928	0.00170928	0.128801	0.00170928	0.141777	0.452973	0.421228	0.332563	0.0618864	0.170443	0.316467	0.288591	0.230509	0.336551	0.321568	0.197555	0.216152	0.214266	0.32986
	0.0364862	0.127802	0.00469284	0.127086	0.158754	0.0331765	0.00469284	0.00469284	0.00469284	0.00469284	0.00469284	0.00469284	0.21201	0.00469284	0.949888	0.915371	1.02541	1.01019	0.829238	0.947857	0.966439	1.45856	1.41695	1.2135	2.04424	2.19528	2.0403	1.91691	2.55325	1.63933	1.19531	1.35867	1.15782	1.44633	1.36012	1.29093	0.644439	0.940152	0.625651	0.6015	0.625848	0.474164	0.59051	0.374783	1.06499	1.46448	1.14977	1.22336	1.07147
	NaN	NaN	NaN	NaN	NaN	NaN	NaN	NaN	NaN	NaN	NaN	NaN	NaN	NaN	0.217444	0.0982594	0.00414642	0.0500519	0.236224	0.00414642	0.387318	0.0596916	0.140405	1.59872	1.65692	2.44811	2.64274	3.14549	2.31647	2.48115	3.03901	3.89124	3.21177	3.65427	2.59534	2.37996	2.15577	2.48513	2.51695	1.49137	1.85661	1.42085	1.17376	1.08584	1.37487	1.60851	1.29355	1.38601	1.3114
	0.836752	1.4283	1.27129	1.17623	1.05329	1.00033	1.1629	1.1949	1.32137	0.00519907	0.00519907	0.107684	0.109279	0.395016	0.00519907	0.115948	0.00519907	0.264485	0.00519907	0.111041	0.00519907	0.345275	1.10038	1.25842	1.27775	1.14707	1.53566	1.57866	1.16503	1.02985	1.23058	1.36037	0.873507	1.25709	1.17582	1.04902	1.45428	1.34601	1.58842	0.67592	0.653561	0.719234	0.705884	0.00519907	0.0965968	NaN	NaN	NaN	NaN
	NaN	NaN	NaN	NaN	NaN	NaN	NaN	NaN	NaN	NaN	0.0016661	0.518061	0.0016661	0.186192	0.622589	1.05765	0.930173	0.0505641	0.0997508	0.0016661	0.0217672	0.131204	0.0016661	0.102342	0.0756061	0.0016661	0.0016661	0.28028	0.0016661	0.0016661	0.0016661	0.0016661	0.0016661	0.0016661	1.34719	1.23905	0.0029835	0.0016661	0.0872442	0.0016661	0.100817	0.0016661	0.166567	0.0546449	0.0016661	0.0016661	0.314098	0.0016661	0.0016661
	NaN	NaN	NaN	NaN	NaN	NaN	NaN	2.02529	2.11525	2.18137	2.06993	1.12482	2.10419	2.41518	1.96301	2.1863	1.97441	1.93036	2.82172	1.88292	1.69194	1.88796	2.13785	1.92747	1.632	2.10246	1.91295	1.97488	1.54266	1.93216	2.10478	1.96894	1.73327	1.28401	0.9973	1.38598	1.67237	1.63763	1.10503	0.849576	0.915602	0.744858	0.78128	0.886869	1.02399	0.900207	1.44926	1.30882	0.660257
	1.48089	1.91811	0.00162795	0.00162795	0.00162795	0.00162795	0.00162795	1.69094	1.09594	1.17587	0.99874	0.621244	1.14228	1.22891	0.929793	0.726199	0.867123	0.883105	0.896314	0.828306	0.991959	1.21087	0.820632	0.63102	0.798997	0.895124	0.74998	0.749997	0.350875	0.60602	0.741818	0.908752	0.932127	0.872131	0.901754	0.852693	0.813996	0.531112	0.264861	0.471586	0.314189	0.341837	0.369303	0.366858	0.351722	0.485468	1.5011	NaN	NaN
	1.02775	1.25148	0.762479	0.88086	1.30968	2.60698	1.625	0.83604	1.05804	1.17415	1.04327	1.10005	1.0431	1.16387	1.01697	1.09166	0.918019	1.28622	1.08663	1.06446	1.90341	2.4514	2.27453	2.32442	2.21471	2.34152	2.22116	2.96929	2.33389	2.03105	3.40716	2.07673	2.21219	2.0702	2.34068	2.11906	2.11326	1.43211	1.58513	1.02224	0.566641	0.868833	0.736573	0.318542	1.09839	1.01639	1.5896	1.54678	1.71965
	1.32129	1.48088	1.50793	1.43113	1.62458	1.25694	1.41399	1.35496	1.45274	1.78927	1.35206	2.0915	1.41667	1.36642	1.09597	1.58807	1.73546	1.43141	2.13221	1.50861	1.77509	1.63766	2.20504	1.52816	1.35266	1.90291	1.54212	2.06083	1.76109	1.52554	1.51087	1.52206	1.20927	1.78316	1.86404	1.08437	1.44361	1.6186	1.19141	0.809003	0.999922	0.786236	0.896643	0.864649	1.0274	0.839243	1.1017	0.834482	1.14109
	NaN	NaN	NaN	NaN	NaN	NaN	NaN	NaN	NaN	NaN	NaN	NaN	0.152414	0.0963681	0.162421	0.0524726	0.125273	0.594895	0.144758	1.64992	2.82127	2.19424	1.90353	1.96493	2.13133	1.44947	1.52143	1.66503	1.75455	1.9676	2.4369	1.95202	2.11864	2.28784	1.98891	1.82956	3.45846	2.75823	3.11861	1.87792	2.16468	1.08333	2.05465	2.39445	1.96983	1.89501	1.85401	1.57042	1.56495
	2.06333	2.33616	2.89635	2.36141	2.55396	1.98873	2.47634	2.21956	3.44406	3.61818	2.95414	2.82043	2.93531	3.05203	2.89695	3.25441	3.35892	2.36458	2.43855	2.06497	2.2555	2.3545	2.20562	2.26529	2.45653	2.27403	2.577	2.00499	2.36214	2.17975	2.34311	2.02169	2.07963	2.16644	2.32445	2.51957	2.11397	1.9756	1.49874	1.54228	1.60394	1.46765	1.67352	1.56447	1.54554	1.9822	2.31571	1.8926	1.87297
	NaN	NaN	NaN	NaN	NaN	NaN	NaN	NaN	NaN	NaN	NaN	NaN	NaN	NaN	NaN	NaN	NaN	NaN	NaN	NaN	NaN	NaN	NaN	NaN	NaN	NaN	NaN	NaN	NaN	NaN	NaN	NaN	NaN	NaN	NaN	NaN	NaN	NaN	NaN	NaN	NaN	NaN	NaN	NaN	NaN	NaN	NaN	NaN	NaN
	NaN	NaN	NaN	NaN	NaN	NaN	NaN	NaN	NaN	NaN	NaN	NaN	NaN	NaN	NaN	NaN	NaN	NaN	NaN	NaN	NaN	NaN	NaN	NaN	0.902391	1.13621	1.33965	1.25297	1.32545	1.01214	1.52317	1.5826	1.37764	1.48954	2.17486	2.36735	1.64315	1.48254	1.73694	1.92954	1.89638	1.79101	1.77156	1.6025	1.56047	1.78121	1.71453	1.78834	1.5093
	NaN	NaN	NaN	NaN	NaN	NaN	NaN	NaN	NaN	NaN	NaN	NaN	NaN	NaN	NaN	NaN	NaN	NaN	NaN	NaN	NaN	NaN	NaN	NaN	NaN	NaN	NaN	NaN	NaN	NaN	NaN	NaN	2.534	1.92319	2.83677	2.17368	3.50674	2.8581	3.24006	1.69666	2.20918	2.32785	2.01775	2.50043	1.86528	2.68344	2.06306	1.94185	2.2048
	NaN	NaN	0.837906	0.798247	0.713661	0.737264	0.658643	0.00119641	0.00119641	0.0680437	0.0800594	0.00119641	0.00119641	0.00119641	0.07997	0.200872	0.00119641	0.193513	0.00119641	0.419803	0.00712238	0.0621525	0.00119641	0.0932948	0.0414825	0.00119641	0.00119641	0.0984763	0.159071	1.02876	0.00119641	1.90565	1.94602	1.83717	1.99335	1.51213	2.30043	2.09016	1.9048	1.81562	1.57361	1.70816	1.35911	1.54886	1.57903	1.19709	1.08136	1.11643	1.26952
	NaN	NaN	NaN	NaN	NaN	NaN	NaN	NaN	NaN	NaN	NaN	NaN	NaN	NaN	NaN	NaN	NaN	NaN	NaN	NaN	NaN	NaN	NaN	NaN	NaN	NaN	NaN	0.00275115	0.00819027	1.834	1.74255	1.2024	1.5028	1.68245	1.90817	1.87524	1.22091	2.7976	2.88079	2.2532	2.55098	2.47705	2.32398	2.6813	2.75907	2.80323	2.59827	2.58638	2.85513
	NaN	NaN	NaN	NaN	NaN	NaN	NaN	1.18312	1.25837	0.702815	1.33465	1.40855	1.41399	1.14862	1.55598	1.29846	1.24924	1.23332	1.01346	1.14259	1.36205	1.30523	1.02676	0.985092	1.29251	1.24165	0.913733	1.42036	1.04113	1.13616	1.38862	1.26472	1.17469	1.09482	1.40366	1.17612	0.856841	0.814422	1.29495	0.0444612	0.714886	1.59169	1.95997	2.0582	0.00322808	0.951327	1.19645	0.00322808	0.254901
	0.989997	1.26015	0.869017	0.740453	1.05861	0.00237069	0.00237069	0.00237069	0.00237069	0.00237069	0.245718	0.00237069	0.0861782	0.00237069	0.00237069	0.938294	0.70372	1.10364	0.858475	1.0872	0.97201	0.880849	0.194833	0.00237069	0.0967601	0.00237069	0.286282	0.4969	0.719104	0.859994	0.923305	1.24052	0.881255	1.09442	1.15672	1.0571	0.984687	1.10333	0.62682	0.588693	0.745745	0.797868	0.783485	0.575799	0.810675	0.877409	1.05141	0.886847	0.796003
	NaN	NaN	NaN	NaN	NaN	NaN	NaN	NaN	NaN	NaN	NaN	NaN	NaN	NaN	NaN	NaN	NaN	NaN	NaN	NaN	NaN	NaN	NaN	NaN	NaN	NaN	NaN	NaN	0.102611	0.134147	1.53519	1.44324	1.3984	1.24492	1.52434	1.39676	2.84326	2.9301	1.99058	2.16424	1.72788	2.03876	2.50251	2.36637	2.85735	2.35369	2.35259	2.5073	2.52498
	1.19715	0.300574	1.06341	1.16781	0.820768	1.11438	1.08497	1.03915	1.27913	1.03729	1.2623	1.24086	0.823849	0.529446	0.995555	1.16848	1.17917	1.00314	1.04548	1.1969	1.02654	1.19936	0.89318	0.947578	0.82091	1.06503	0.968949	1.21554	1.06205	1.05898	1.37724	1.08121	0.919664	1.17462	0.923243	1.04697	0.978486	2.2625	1.46301	1.45962	1.29382	1.26277	1.79538	1.23719	1.09406	1.29699	1.46065	1.23136	1.37557
	NaN	NaN	NaN	NaN	NaN	NaN	NaN	NaN	NaN	NaN	NaN	NaN	NaN	NaN	NaN	NaN	NaN	NaN	NaN	NaN	NaN	NaN	NaN	NaN	NaN	NaN	NaN	0.917903	1.08932	0.863461	0.680505	0.667024	0.83307	0.850548	0.824144	1.851	2.15614	1.94285	1.26299	1.55494	1.31512	0.825564	0.887332	1.06173	1.15384	1.24009	0.943883	1.23439	1.10514
	NaN	NaN	NaN	NaN	NaN	NaN	NaN	NaN	NaN	NaN	NaN	NaN	NaN	NaN	NaN	NaN	NaN	NaN	NaN	NaN	NaN	NaN	NaN	NaN	NaN	NaN	NaN	NaN	NaN	NaN	NaN	NaN	NaN	NaN	NaN	NaN	2.11063	1.86836	0.856852	1.07289	0.949945	0.675632	0.65233	0.721529	1.09292	0.97164	0.769408	0.883804	0.934094
	1.42624	0.979257	1.1176	0.587451	1.02188	0.620066	0.561862	0.414628	0.65591	0.661765	1.14805	0.872025	0.757861	1.54336	0.00257469	0.0382026	0.00257469	0.212747	0.127364	0.0210577	0.0751758	1.03354	0.820693	1.16546	1.27904	1.16134	1.18318	1.21688	1.07371	1.63969	1.04999	1.0314	1.01089	1.0492	0.957779	1.07806	0.993854	2.37426	2.19136	2.43276	1.78331	1.20416	1.81705	1.70696	1.36805	1.64449	1.7864	1.45101	1.61293
	1.15322	0.636157	0.795107	0.990046	0.742849	0.817811	0.665329	0.667398	0.970198	0.874683	0.787409	0.861729	0.671768	0.602441	0.660225	0.736744	0.885256	0.998517	0.915291	0.602401	0.45188	0.665083	0.664781	0.698864	0.532608	0.886831	0.557148	0.840134	0.845728	1.02234	1.03381	1.02241	0.857611	0.783003	0.00156641	0.672357	0.802222	1.56462	0.8647	0.89863	0.884081	1.03342	0.992448	1.00262	1.11881	1.19881	1.04506	0.912672	1.07776
	1.21318	1.29126	1.08434	1.16492	1.20251	1.10768	1.14994	0.740455	0.764777	1.27356	0.776915	1.22255	1.12706	1.73315	2.47141	2.40626	0.974286	0.00224931	0.00224931	0.00224931	0.00224931	0.00224931	0.00224931	0.00224931	0.00224931	0.98422	1.08936	0.907784	0.595872	0.0243243	0.4144	0.234915	2.20595	1.06616	1.20915	1.97389	2.23536	1.50929	2.10848	1.5929	2.53115	2.18193	1.33048	1.76089	1.31519	1.71814	1.99904	1.61287	1.19877
	0.0698334	0.00276887	0.256544	0.0729039	0.209541	0.00276887	0.00872167	0.00276887	0.00276887	0.0414263	0.0789914	0.423357	0.00276887	0.345334	0.33332	0.00276887	0.143895	0.0710386	0.00276887	0.00276887	0.0274994	0.325929	0.62448	0.0437835	0.00276887	0.00276887	0.00276887	0.00276887	0.00276887	0.114965	0.00276887	0.0776884	0.00276887	0.00276887	0.00276887	0.231048	0.447738	1.03249	0.797905	0.79796	0.917066	1.15786	0.948301	1.1586	1.04225	0.969376	0.976852	1.31105	0.926355
	2.36705	2.23455	2.3235	2.25367	2.62053	2.22893	2.02037	2.37845	2.33235	2.20621	2.3758	2.10053	2.05596	2.20257	2.25717	2.34894	3.26221	2.48842	2.40425	2.58732	2.44079	2.59547	2.57181	2.05109	1.46078	1.64937	1.65216	1.75914	1.65859	2.27617	2.31202	1.6725	1.6394	1.61233	1.3642	1.72417	1.57869	2.06933	1.83611	0.991992	1.51726	1.41962	1.72302	1.61995	1.63053	1.7195	1.65831	1.60892	1.74412
	2.62412	2.45964	2.19877	1.99847	2.20246	1.66136	2.19927	1.81175	1.82441	2.51378	1.85645	1.11011	1.84955	2.12493	2.02459	1.77454	2.03394	1.98218	2.01995	2.3429	1.95337	2.17468	2.06107	1.96028	1.97656	2.34733	2.01269	1.63965	2.10756	1.88568	1.62625	1.84699	2.07202	2.25215	2.045	2.32047	2.20968	2.53314	1.74597	2.69222	1.71334	1.72256	1.70585	1.2145	1.4339	1.0045	2.22939	1.35255	1.53474
	0.00144423	0.00144423	0.00144423	0.00144423	0.00144423	0.00144423	0.064459	0.00144423	0.00144423	0.00144423	0.00144423	0.815421	0.00144423	0.00144423	0.451523	0.00144423	1.10821	0.00144423	0.137007	0.00144423	0.00144423	0.00144423	0.00144423	0.00144423	0.00144423	0.00144423	0.00144423	0.00144423	0.00144423	0.793813	0.859025	0.862564	1.20989	1.10359	0.964174	1.12214	1.23779	1.14083	1.42461	1.25633	1.30502	1.43129	1.32401	1.47449	1.0924	1.40438	1.41207	1.17274	1.2571
	0.0024257	0.0024257	0.0504416	0.114764	0.0024257	0.0024257	0.0024257	0.133668	0.0024257	0.0024257	0.0024257	0.487921	0.0377233	0.0024257	0.210679	0.0024257	0.0024257	1.44816	1.12393	0.836516	1.04155	1.12246	1.10248	0.860063	0.0851255	0.0956372	0.0024257	0.103656	1.77695	1.99341	1.37716	1.53303	1.29	1.55259	1.84569	1.83726	1.5751	2.56307	3.16579	2.70727	2.06611	1.91356	2.27218	2.16491	2.07842	1.98396	1.44496	2.16444	1.87884
	NaN	NaN	NaN	NaN	NaN	NaN	NaN	NaN	NaN	NaN	NaN	NaN	NaN	NaN	NaN	NaN	NaN	NaN	NaN	NaN	NaN	NaN	NaN	NaN	NaN	NaN	NaN	NaN	NaN	NaN	NaN	NaN	NaN	NaN	NaN	NaN	NaN	NaN	NaN	NaN	NaN	NaN	NaN	NaN	NaN	NaN	NaN	NaN	NaN
	NaN	NaN	NaN	NaN	NaN	NaN	NaN	NaN	NaN	NaN	NaN	NaN	NaN	NaN	NaN	NaN	NaN	NaN	NaN	NaN	NaN	NaN	NaN	NaN	NaN	NaN	2.48674	3.42196	3.0606	3.19706	2.92711	2.82042	2.84351	2.22986	2.47451	2.59575	2.47891	2.36996	2.73607	2.7138	2.29615	2.71477	3.07444	3.07895	2.133	2.38222	2.13645	2.16719	2.46949
	NaN	NaN	NaN	NaN	NaN	NaN	NaN	NaN	NaN	NaN	NaN	NaN	NaN	NaN	NaN	NaN	NaN	0.186457	0.00144122	0.0475475	0.266117	0.00144122	0.00144122	0.0808428	0.111847	0.0853038	0.262319	0.287047	0.0733065	0.095572	0.0222356	0.0846431	0.00144122	0.815641	0.835386	0.894708	0.853357	0.807299	0.948291	1.43446	1.57032	1.35295	1.00259	1.02482	0.73144	0.806921	0.764769	0.696936	0.878369
	NaN	NaN	0.00169098	0.00169098	0.0441395	0.194842	0.215685	0.00169098	0.00169098	0.00169098	0.00169098	0.0418242	0.00169098	0.0581143	0.00169098	0.00169098	0.199256	0.00169098	0.00169098	0.768428	0.13442	0.863221	1.77575	1.02412	1.21423	0.994149	0.927454	0.952683	0.922782	0.942967	0.864888	1.06306	1.0254	0.973486	0.561851	0.98723	0.993127	1.04396	0.852963	0.921274	0.390255	0.350532	0.40067	0.44196	0.310414	0.445217	0.381441	0.407147	0.396006
	NaN	NaN	NaN	NaN	NaN	NaN	NaN	NaN	NaN	NaN	1.01154	1.14321	1.17735	1.16686	0.722719	0.00171402	0.00171402	0.00171402	0.00171402	0.00171402	0.00171402	0.00171402	0.039606	0.00777103	0.00171402	0.112697	0.00171402	0.00171402	0.00171402	0.452882	0.00171402	0.00171402	0.00171402	0.00171402	0.00443877	0.794215	1.0385	0.827071	0.870446	0.943727	0.842559	1.07534	1.00856	1.10445	0.974003	1.12537	0.883289	0.931325	0.958979
	0.0017667	0.0017667	0.180223	0.010681	0.0017667	0.0017667	0.0017667	0.504634	0.0572275	0.209629	0.0017667	0.0017667	0.0017667	0.0017667	0.0017667	0.0017667	1.35764	0.238642	0.0694118	0.0017667	0.0017667	0.744604	0.0017667	0.0599184	0.489696	1.44846	1.57737	1.50231	1.67843	1.7069	1.37481	1.3903	1.33979	1.61917	1.94984	2.64979	2.8162	2.71799	2.82623	2.79311	2.7574	1.58109	0.800753	1.58076	1.3653	1.30061	1.43713	1.97085	2.78076
	0.00230724	0.0938836	0.00230724	0.235126	0.0988223	0.0342376	0.00230724	0.158437	0.00230724	0.139834	0.00230724	1.22604	1.66186	2.69721	2.65058	2.52325	2.74777	2.47251	2.5446	1.36885	1.64926	1.08834	1.63871	1.63469	1.50244	1.29112	1.29686	1.6457	1.3689	1.19287	1.39105	1.47242	2.47548	2.27531	2.40266	3.01488	2.70009	2.85019	1.23316	1.02788	1.11038	1.39989	0.994666	1.10685	2.28181	1.53304	1.144	1.83684	1.03591
	1.24329	1.09002	1.21234	1.29594	1.26092	1.06255	0.00245683	0.00245683	0.00245683	1.7964	2.1436	2.33378	1.80521	1.71223	1.59752	1.53275	1.18616	1.51863	2.29256	2.22797	1.84169	2.33412	2.30242	1.94726	2.50208	2.07157	2.45261	3.06923	2.13099	2.39505	2.13541	2.36384	2.10197	2.35157	1.60861	1.52056	1.65647	1.75544	2.0849	1.0041	1.20454	0.90866	1.20784	1.31998	0.821479	0.944201	1.16515	1.02404	1.0381
	NaN	NaN	NaN	NaN	NaN	NaN	NaN	NaN	NaN	1.09847	1.36772	0.00142979	0.00142979	1.18379	1.12459	1.24597	1.12515	1.22582	1.05924	1.2096	1.01634	1.34171	1.71857	1.67349	1.47849	1.41198	1.69563	1.43311	1.64329	1.26654	1.70215	1.45308	1.43986	1.30914	1.63586	1.73259	1.32794	1.19577	0.84811	1.06335	1.12252	0.801791	0.798848	0.425416	0.645317	0.346158	0.406826	0.475119	2.81567
	0.00353654	0.00353654	0.0987216	0.00353654	0.271565	0.0505872	0.00353654	0.216728	1.40267	1.34412	1.69048	1.49706	1.24016	1.71937	1.26257	1.43259	1.68939	1.62521	1.33279	1.90902	1.98774	1.80144	2.5608	1.77494	1.77264	2.42142	1.6845	1.49992	1.77305	2.09736	1.68999	2.04242	2.15477	1.90624	1.76562	2.38561	1.82034	1.74219	1.36753	0.721155	0.731773	0.817062	0.759666	0.851403	0.401351	0.501616	1.07622	0.815807	0.703921
	NaN	0.102557	0.23054	0.116868	0.00145117	0.00894479	0.00145117	0.00145117	0.00502938	0.210676	0.00145117	0.00145117	0.00145117	0.0714966	0.00145117	0.00145117	0.70627	0.839447	0.774845	0.66844	0.00145117	0.108616	0.364521	0.00145117	0.00145117	0.00145117	0.00145117	0.00145117	0.00145117	0.00145117	0.00145117	0.00145117	0.0651349	0.00145117	1.04952	1.01056	2.91761	1.47045	1.06831	0.904042	0.797833	0.563131	0.686998	0.631428	1.38748	1.56067	2.25595	2.01145	1.40519
	NaN	NaN	NaN	NaN	NaN	NaN	NaN	NaN	NaN	NaN	NaN	NaN	NaN	1.4432	1.57928	1.94563	1.5621	1.62127	1.47365	3.55729	3.42564	3.37889	3.2615	2.47206	4.36065	3.19765	3.40028	1.79125	1.90604	1.72774	1.86385	1.66918	1.77913	1.62146	2.9641	3.45735	3.37166	2.95279	1.21136	0.844727	0.750091	1.31181	0.725523	1.63568	1.55434	0.745433	0.635057	0.520423	0.775513
	NaN	NaN	NaN	NaN	NaN	NaN	NaN	NaN	NaN	NaN	NaN	NaN	NaN	3.20114	2.83271	3.02506	2.77386	3.26463	2.85013	3.12483	2.58105	2.94586	3.31416	3.35193	3.10265	2.86564	3.04773	2.77442	2.9534	2.82937	2.95107	4.16815	3.8881	4.44457	4.4989	4.51028	4.58398	3.9944	2.77168	2.53519	2.7756	1.18384	2.69329	2.66652	2.80233	1.87714	1.80638	1.99467	2.50793
	1.27729	0.359602	1.17564	1.25201	1.186	0.00134076	1.12618	0.705837	1.084	0.955851	1.34245	1.03057	1.1695	1.21358	1.08406	1.17115	1.3298	1.24878	1.22033	1.0644	1.23982	0.967867	1.29534	1.26611	1.0707	1.00431	1.09664	1.12694	0.539654	1.14033	0.907616	1.0388	1.04942	1.06711	1.26575	1.08341	2.2737	2.19582	2.13394	0.896253	0.910364	0.997302	0.863223	0.879722	0.900551	0.901449	0.673445	0.921431	0.808171
	1.00869	0.880857	1.16935	1.0652	0.880286	0.814295	0.63798	1.13104	1.28488	0.9955	1.07404	0.979086	1.04802	2.11665	0.889374	0.783525	1.23577	2.72852	0.849307	0.94593	0.88474	0.996703	0.954198	1.02829	0.972636	2.22205	1.52152	1.0174	1.30572	1.43724	1.22685	0.929767	1.22323	1.17779	0.720484	0.477202	1.06504	0.773354	0.548994	0.635176	1.05319	0.457939	0.495814	0.252656	0.152415	0.304438	0.251895	0.388927	0.00227795
	NaN	NaN	NaN	NaN	NaN	NaN	NaN	NaN	NaN	NaN	NaN	NaN	NaN	NaN	NaN	NaN	NaN	NaN	NaN	NaN	0.280151	1.8536	1.58658	1.23857	1.51636	1.15795	1.37758	1.84776	1.7273	1.48444	1.10835	1.08018	1.38625	1.6833	2.87561	2.94408	2.32081	3.14236	2.43191	1.33686	1.60303	1.52933	1.65631	1.5446	1.12532	1.36027	1.81455	1.5762	1.25648
	NaN	NaN	NaN	NaN	NaN	NaN	NaN	NaN	NaN	NaN	NaN	NaN	NaN	NaN	NaN	NaN	NaN	NaN	0.163052	0.00249046	0.280231	0.00249046	0.112452	0.00249046	0.00249046	0.289626	0.00249046	0.00249046	0.0923902	1.81998	1.92725	2.01345	1.92698	1.9545	1.6975	1.84325	1.61206	1.76988	1.59188	0.279265	0.822024	0.927361	0.683376	0.00249046	1.25513	0.415333	0.428737	0.801034	0.72998
	0.700729	0.827087	0.828908	0.905188	1.0141	0.741461	1.08035	0.978565	0.891088	0.141673	0.106792	0.0800916	0.103075	0.00202755	0.00202755	0.00202755	0.00202755	0.0451408	0.00202755	0.00202755	0.126961	0.00202755	0.0977104	0.179877	0.0191417	1.18246	1.25123	1.50889	2.69592	2.19066	1.12558	1.02777	1.019	1.77461	1.71033	1.96419	1.79193	0.944317	0.847325	0.987234	0.977795	0.809464	0.823873	0.981387	0.851931	0.833656	1.09778	0.880737	1.01367
	NaN	NaN	NaN	NaN	NaN	NaN	NaN	0.00257571	1.63471	1.78679	2.48698	1.44556	1.14593	1.27549	1.28561	0.92483	1.01333	1.10563	0.701524	0.443233	0.628016	0.505836	0.677803	0.491789	0.448168	0.649106	1.30523	0.637082	0.637623	0.50324	1.58314	1.28874	1.53161	0.887439	0.349542	0.618082	0.414635	0.489201	0.424039	0.394995	0.718412	0.556614	0.428567	0.598448	0.762704	0.644365	0.567187	0.817219	0.712575
	NaN	NaN	NaN	NaN	NaN	NaN	NaN	NaN	NaN	NaN	NaN	NaN	NaN	NaN	NaN	NaN	NaN	NaN	NaN	NaN	NaN	NaN	NaN	NaN	NaN	NaN	NaN	1.49896	1.7428	1.66393	2.49022	2.46269	2.35625	2.06097	1.15756	1.61358	1.64742	2.46387	2.58316	3.01722	2.78362	2.53149	2.23272	2.75924	2.11199	2.81963	2.26929	2.27311	2.87456
	0.0286987	1.3295	0.878809	0.842762	0.00308566	0.0464306	0.00308566	0.523732	0.377106	0.00308566	0.00308566	0.00308566	0.00308566	0.00308566	0.00308566	0.0361843	1.20572	1.68579	1.05991	1.54251	1.05084	1.10435	1.14395	1.27861	1.01766	0.929541	1.0482	1.26169	0.00308566	0.00308566	0.00308566	0.00308566	1.24956	1.48243	1.49088	1.29549	1.27064	0.62013	1.16115	0.604541	0.956971	0.743659	0.581062	0.568455	0.446771	0.824299	0.738545	0.74109	0.488259
	NaN	NaN	NaN	NaN	NaN	NaN	NaN	NaN	NaN	NaN	NaN	0.196442	0.00157486	0.00157486	0.00157486	0.00157486	0.0965302	0.00157486	0.00157486	0.109309	0.101569	0.0329183	0.00157486	0.084352	0.00157486	0.00157486	0.00157486	0.987694	0.967078	1.05509	0.997077	2.42785	1.95517	3.02922	2.93277	1.08264	0.640597	1.01526	0.674284	0.610759	0.529056	0.72539	0.601107	0.815542	0.861301	1.2066	1.20687	1.26938	1.07866
	NaN	NaN	NaN	0.111729	0.00128771	0.00128771	0.00128771	0.00128771	0.00128771	0.121275	0.00128771	0.0940542	0.0154962	0.00128771	0.00128771	0.00128771	0.00128771	1.14264	0.988602	1.09265	0.917766	0.414875	1.1462	1.07522	0.991119	1.03001	0.959894	0.84879	0.948819	1.17473	0.937449	1.06165	0.405466	0.549674	0.906759	0.995964	1.10452	0.365221	0.432935	0.58025	0.83162	0.733845	0.782399	0.750229	0.772343	0.667811	0.770566	0.897551	0.818289
	NaN	NaN	NaN	NaN	NaN	NaN	NaN	NaN	NaN	NaN	NaN	NaN	NaN	NaN	NaN	NaN	NaN	NaN	NaN	NaN	NaN	NaN	NaN	NaN	NaN	NaN	NaN	NaN	NaN	0.673505	0.00415593	0.158239	1.54546	1.32319	1.44736	1.42073	1.69202	1.43215	1.31729	1.07463	1.2709	0.711433	1.45773	0.671736	1.20337	0.955273	1.29675	0.977224	1.29084
	0.0012064	0.0012064	0.0012064	1.58783	0.0012064	0.0012064	0.0012064	0.0012064	0.326029	0.489648	0.428636	0.344409	0.223014	0.270232	0.257694	0.273226	0.319032	0.286693	0.208804	0.316495	0.872025	0.976104	0.942745	1.06109	1.04903	0.961832	0.889972	1.02677	0.797909	0.683973	1.01367	0.888066	0.858996	0.743064	0.71557	0.80322	0.949148	0.403444	0.558448	0.354925	0.336497	0.680179	0.375008	0.224473	0.308989	0.29028	0.455995	0.31888	0.309375
	NaN	NaN	NaN	NaN	NaN	NaN	1.62661	0.284219	0.00654132	0.00332804	0.00332804	0.00332804	0.00332804	0.262055	0.0771656	0.00332804	0.00332804	0.00332804	0.0271038	0.00332804	0.00332804	0.0598075	0.00332804	0.00332804	1.38392	1.22312	1.08726	1.50593	1.39826	1.28781	0.566196	0.692884	0.74902	0.90723	1.17206	0.654197	0.749093	0.433855	0.421702	0.607268	0.497877	0.299565	0.411735	0.550703	0.266065	0.259001	0.444683	0.778853	0.822757
	NaN	NaN	NaN	0.00271397	0.0291321	0.00271397	0.00271397	0.00271397	1.02972	1.31318	1.0751	0.900815	1.37312	1.09557	1.15942	1.46604	1.16088	0.975675	1.00653	1.32407	0.981851	0.00271397	0.00271397	0.00271397	0.066243	0.00271397	0.00271397	0.00271397	0.00271397	0.00271397	0.00271397	0.00271397	0.0106995	0.882401	1.27217	2.2285	2.67364	2.38816	1.01551	1.2199	1.3751	1.18902	1.15923	1.51896	1.43237	1.29607	1.48549	1.77977	1.38778
	NaN	NaN	NaN	NaN	NaN	NaN	NaN	NaN	NaN	NaN	NaN	NaN	NaN	NaN	NaN	NaN	NaN	NaN	NaN	NaN	NaN	NaN	NaN	NaN	NaN	NaN	NaN	NaN	1.83352	2.69543	1.80594	1.28127	1.98524	1.68513	2.72586	3.10397	2.77137	1.33675	1.77554	1.40352	1.33073	1.42242	1.10938	1.35512	1.34299	1.35925	1.35877	1.14807	1.59146
	0.00220451	0.136565	1.49475	1.4546	1.58379	1.34354	1.59841	1.35584	1.84051	1.37346	1.14233	0.00220451	0.185285	0.00220451	0.199865	0.297822	0.121918	0.243876	0.0490941	0.00220451	0.0383334	0.00220451	0.00220451	0.00220451	0.00220451	0.0608189	0.00220451	0.0771609	0.00220451	0.00220451	1.4016	1.30443	1.84208	1.45442	0.684144	0.481001	1.04779	0.185131	0.760195	0.717803	0.526214	0.727461	0.565594	0.113865	0.7626	0.413192	0.611284	0.282253	0.409441
	1.30793	1.28598	1.27951	1.42979	1.13811	1.14726	1.63909	1.30515	1.46455	1.34858	1.48987	1.34583	1.4348	1.22028	1.64441	1.15162	1.38115	0.944	1.13433	1.61888	1.33172	1.13905	1.31802	0.00205382	0.121799	0.00205382	0.00205382	0.00205382	0.00205382	0.00205382	0.854264	0.8153	1.93203	2.67525	0.946809	1.59361	1.53251	1.83473	1.18627	0.948672	1.15839	1.27493	1.09565	1.4221	1.97783	1.38336	1.43764	1.62795	1.48601
	0.994296	0.958647	0.923796	0.892534	0.937131	1.11189	1.36206	1.07027	1.30768	1.0369	0.921841	0.870507	0.941969	1.09191	2.0648	1.78193	1.80686	1.77617	1.02521	1.07864	0.90825	0.931001	0.856899	1.04016	0.942887	0.877899	0.857061	0.683821	0.84873	0.970141	0.623574	0.946846	0.802897	1.06724	0.972576	0.871974	1.06656	0.833163	1.09908	0.69886	0.947269	0.938677	1.60855	1.03407	1.12984	1.03128	0.966339	0.981251	0.921822
	1.11274	0.0397014	0.00207368	0.0876173	0.816394	0.851812	0.901987	0.853382	1.0651	0.791945	0.812362	0.777106	1.20354	0.00207368	0.16157	0.00207368	0.00207368	0.0801135	0.00207368	0.00207368	0.11121	0.108005	0.0337859	0.260559	0.016899	0.00207368	0.00207368	0.230905	0.117751	0.00207368	0.00207368	0.0639116	0.465229	0.714016	1.71815	2.30239	0.68187	1.14983	1.23741	0.783156	0.678356	0.662284	0.577718	0.702476	0.717758	0.786177	0.583604	0.465658	0.526929
	2.73151	3.33998	3.33674	2.80947	3.4611	2.82271	2.5165	3.14848	3.18217	2.65046	2.30737	2.49232	2.49124	3.99448	3.12717	3.02806	2.89131	2.98558	2.33859	3.43192	3.81118	4.10311	3.40332	3.75068	3.71628	4.52988	3.4913	4.04031	3.91517	4.04456	4.21836	3.60655	4.94011	4.65525	4.74135	4.04047	4.4053	3.53921	2.87137	2.74338	2.72769	2.78762	3.25389	2.47744	2.71779	2.91047	3.4847	2.82838	3.68452
	0.22791	0.445673	0.368654	0.357639	0.422455	1.43563	1.09324	0.437124	0.270078	0.306964	0.296435	0.439944	0.00479164	0.134948	0.0954172	0.00479164	0.00479164	0.164095	0.00479164	0.00479164	0.00479164	1.29231	1.47485	1.45759	1.45636	1.2691	1.06019	1.50664	1.24447	1.27998	1.11	1.31352	1.4749	1.15346	1.55855	1.29862	1.14641	2.1351	2.53757	1.69417	1.64361	1.97461	1.54951	2.19971	0.871851	0.933211	1.08957	0.752455	1.05892
	0.00184919	0.0988409	0.00184919	0.00184919	0.157669	0.19908	0.00403059	0.226199	0.00184919	0.00184919	0.0433708	0.00184919	0.0615632	0.0597911	0.0481864	0.268095	0.00184919	0.157341	0.156308	0.149038	0.00184919	0.0902139	0.00184919	0.00184919	0.135199	1.9858	1.68379	1.37177	1.28925	1.56144	1.62828	1.80254	1.70974	1.54749	1.64758	1.88331	1.41944	2.02829	2.27448	1.75641	1.55291	1.6269	1.51392	1.44417	0.995156	0.844626	1.01776	1.48067	1.70209
	NaN	NaN	NaN	NaN	NaN	NaN	NaN	NaN	NaN	NaN	NaN	NaN	NaN	NaN	NaN	NaN	NaN	NaN	NaN	NaN	NaN	NaN	NaN	1.78702	2.13175	2.29555	2.06437	2.37592	2.02294	1.94615	2.06545	1.9356	2.12774	2.12933	2.15713	2.39527	2.96425	2.48154	2.22575	1.24767	2.3198	0.192024	1.03212	0.78435	0.685006	1.1146	1.93838	1.47916	1.23772
	1.88492	1.94021	2.00377	2.26145	1.93835	1.9776	1.88213	1.76806	1.85012	1.8033	1.80405	1.91219	1.89207	1.52747	1.9444	1.96049	1.91785	1.91426	1.70533	1.9513	2.02741	1.98434	2.27191	1.82868	1.62266	2.00153	1.826	2.95779	2.33915	1.5507	1.48071	1.93533	1.94313	1.77039	1.99497	1.77294	2.10756	1.89901	1.7871	1.188	1.2091	1.02389	1.40988	1.01112	1.2208	1.11805	1.02625	1.01869	1.69794
	NaN	NaN	NaN	NaN	NaN	NaN	NaN	NaN	NaN	NaN	NaN	NaN	NaN	NaN	NaN	NaN	NaN	NaN	NaN	NaN	NaN	NaN	NaN	NaN	1.92703	1.58006	1.55905	1.54737	1.63155	1.86437	1.85739	1.66209	1.85768	1.81142	1.69345	1.84915	2.0305	3.31836	2.6013	2.24427	1.68179	1.51778	1.34309	1.43714	0.975962	1.21164	1.30325	1.21297	1.17674
	NaN	NaN	NaN	NaN	NaN	NaN	NaN	NaN	NaN	NaN	NaN	NaN	NaN	NaN	NaN	NaN	NaN	NaN	NaN	NaN	1.15604	1.47536	1.38602	1.10902	1.11402	1.33824	1.50025	1.24015	0.72456	0.0355208	1.37203	1.37156	1.31727	1.36096	1.29842	1.28798	2.12644	2.42198	2.48571	1.63544	1.67169	1.62078	3.6547	1.42726	1.56461	1.713	1.48827	1.55055	1.69974
	NaN	NaN	0.139058	0.00208118	0.14745	0.246042	0.00208118	1.7618	1.57001	1.49214	1.50847	1.61048	1.39868	1.38602	1.70296	1.27035	1.41317	1.59403	1.70744	1.68118	2.97512	2.75159	2.94734	3.1553	3.00384	3.03485	3.10436	3.16519	4.12582	3.27645	3.77375	3.16592	1.71187	2.73901	2.14119	2.32287	1.91421	1.3988	1.99625	1.40635	1.06789	1.04329	1.19908	1.16828	1.28766	1.18292	1.0993	1.64333	2.28219
	NaN	NaN	NaN	NaN	NaN	NaN	NaN	0.00106047	0.00106047	0.00106047	0.0183955	0.00106047	0.00106047	0.00106047	0.00106047	0.00106047	0.00106047	0.00106047	1.37264	0.00106047	0.00106047	0.00106047	0.467237	0.00106047	0.00106047	0.00106047	0.26415	0.00106047	0.00106047	0.00106047	0.00106047	0.00106047	0.432703	0.00106047	1.72745	0.69688	0.594776	0.57716	0.537153	0.499521	0.662494	0.761526	0.575524	0.450676	0.448049	0.548862	0.653256	0.530522	0.499539
	0.00197824	0.163622	0.00197824	0.223373	0.0629993	0.034232	0.188692	0.12478	0.0509382	0.0131318	0.0311092	0.00197824	0.0505875	0.101168	0.00197824	0.00197824	0.0890135	0.117533	0.806887	0.105152	1.25016	1.43785	1.23012	1.3849	1.19926	1.41385	1.85639	1.07008	1.36797	1.51855	1.16778	1.15069	1.40739	1.79626	2.54382	1.37413	1.50799	1.14761	1.60308	1.58186	0.973267	1.01912	1.49909	1.12717	1.16591	1.22835	0.657673	0.63465	0.728301
	NaN	NaN	NaN	NaN	NaN	NaN	NaN	0.0773108	0.00169718	0.230789	1.40706	0.00169718	0.0212	0.00169718	0.00169718	0.00169718	0.00169718	0.19256	0.00169718	0.00169718	0.383137	0.00169718	0.335354	0.00169718	0.00169718	0.00169718	0.00169718	0.00169718	0.410375	0.318013	0.7816	0.00169718	0.128442	0.0556398	1.67622	1.94672	2.12028	2.05093	1.34331	1.40029	1.27757	1.11855	1.20713	1.3648	1.08242	1.40204	1.1218	1.28015	1.1291
	0.00325787	0.111745	0.00325787	0.297796	0.0491098	0.192091	0.00325787	0.0325839	0.00325787	0.00325787	0.00325787	0.00325787	0.00325787	0.00325787	0.00325787	0.398697	0.00325787	0.00325787	0.00325787	0.00325787	0.175572	0.00325787	0.00325787	1.37919	1.49151	1.19245	1.84913	1.24033	1.30954	1.60681	1.40644	1.38265	1.14697	1.39569	1.2912	1.10701	1.47182	0.00325787	1.55535	0.771623	0.787795	0.822786	0.672754	0.672252	0.623966	0.00325787	0.648566	0.879382	0.715951
	0.471924	0.331639	0.108987	0.288587	0.0029216	0.0029216	0.247121	0.222528	0.310741	0.413077	1.7571	1.46772	1.52917	1.93348	2.23256	2.68604	2.42815	2.97447	2.57315	2.56371	2.38447	2.24183	1.91843	2.50004	2.84129	2.47481	2.93232	2.16461	2.74183	2.29515	3.12052	2.37679	2.40475	2.82755	2.54256	1.56338	2.65035	3.11206	1.085	1.13014	0.55443	1.16418	0.485824	0.513364	1.30322	0.803621	0.907365	0.436884	0.313383
	1.74094	1.47601	1.84331	1.35172	2.03097	0.560724	1.44126	2.42553	2.31476	2.37246	2.39616	0.591204	1.24227	0.391614	0.00183591	0.00183591	0.103554	0.030775	0.00183591	0.00183591	0.00183591	0.194486	0.00183591	0.00183591	0.00183591	0.0273555	0.00183591	0.00183591	0.0266202	0.183425	0.264955	0.00910522	0.0108496	0.453034	1.0773	1.03501	2.36585	1.61208	2.09791	1.74121	1.51504	1.50724	1.41581	1.63598	1.31997	1.57025	1.29012	2.57347	2.02842
	1.1743	1.0443	0.825865	1.076	0.9474	0.730171	1.50494	1.64268	1.00588	1.28755	0.881622	1.11913	0.789975	0.925527	1.206	1.13811	0.998811	1.0112	1.13241	1.01832	1.02302	0.820193	1.07187	0.988393	0.878448	1.76478	1.76354	1.98708	1.98425	1.93441	2.24653	1.69507	1.80849	2.41153	2.13429	2.26889	2.35834	1.97092	1.88415	1.0977	0.8376	0.784378	0.882501	0.906094	0.630242	0.93561	1.11422	1.07572	0.857354
	NaN	NaN	NaN	NaN	NaN	NaN	NaN	NaN	NaN	NaN	NaN	NaN	NaN	NaN	NaN	NaN	NaN	NaN	NaN	NaN	NaN	NaN	NaN	NaN	NaN	NaN	NaN	NaN	NaN	NaN	NaN	NaN	NaN	NaN	NaN	NaN	NaN	NaN	NaN	NaN	NaN	NaN	NaN	NaN	NaN	NaN	NaN	NaN	NaN
	NaN	NaN	NaN	NaN	NaN	NaN	NaN	NaN	NaN	NaN	NaN	NaN	NaN	NaN	NaN	NaN	NaN	NaN	NaN	NaN	NaN	NaN	NaN	NaN	NaN	NaN	NaN	NaN	NaN	NaN	NaN	NaN	NaN	NaN	NaN	NaN	NaN	NaN	NaN	NaN	NaN	NaN	NaN	NaN	NaN	NaN	NaN	NaN	NaN
	0.00244929	0.00244929	0.00244929	0.10253	0.00244929	0.0863839	0.00244929	0.00244929	0.00244929	0.00244929	0.117929	0.00244929	0.0931684	0.861134	0.0949489	0.00244929	0.205247	0.0789875	0.0799734	0.00244929	0.00244929	0.0670537	0.00244929	0.00244929	0.00244929	1.41959	1.46525	1.42146	1.45091	2.27527	2.74565	2.32004	2.45649	2.35703	2.31425	2.0158	1.37021	1.66124	1.2463	1.53787	1.10419	2.33729	1.90715	1.58273	1.73734	1.73213	1.74606	1.39701	1.48844
	NaN	NaN	NaN	NaN	NaN	NaN	NaN	NaN	NaN	NaN	NaN	NaN	NaN	NaN	NaN	NaN	NaN	NaN	NaN	NaN	NaN	NaN	NaN	NaN	NaN	NaN	NaN	NaN	NaN	NaN	NaN	NaN	1.25798	1.36368	1.0707	1.0507	2.50051	2.45482	1.76719	1.78003	1.69412	1.95692	1.63078	1.5665	1.71847	1.59769	1.76474	1.86403	1.58159
	1.26997	0.0686482	1.37582	0.155056	1.19583	0.0961237	0.10852	0.146197	0.0485266	0.131406	0.125757	0.237914	0.106079	0.0259998	0.188417	0.131865	1.18949	0.0935071	0.320718	0.0659618	1.30262	1.1107	0.120295	0.0746243	0.000500312	0.306019	0.106619	0.000500312	0.118699	0.141348	0.110356	0.153807	0.0934485	1.69782	0.105558	0.121042	0.105819	0.0860536	0.0947072	0.00680564	0.160444	0.190545	0.0532764	0.263552	0.0483665	0.097236	1.05245	0.108692	0.206368
	0.00213349	0.379953	0.0582381	0.117843	1.3441	1.60779	1.52429	1.54978	0.00213349	0.00765338	0.267177	0.0623485	0.182462	0.00213349	0.00213349	0.147697	0.229027	0.00213349	0.656603	0.953268	0.751535	1.02019	1.14981	1.55146	1.17478	1.31105	1.56711	1.28837	1.24268	1.32566	1.07724	1.10681	1.19997	1.16107	1.3428	1.12657	1.34543	2.41925	1.2669	0.929242	1.40919	1.17521	1.12518	1.33713	0.961428	1.51312	1.33861	1.07494	1.20659
	NaN	NaN	NaN	NaN	NaN	NaN	NaN	NaN	NaN	NaN	NaN	1.21635	1.22264	1.38666	1.23888	1.24165	1.23822	1.31178	1.13801	1.13309	1.24898	1.1587	1.38415	1.41954	1.18033	1.4352	1.25551	1.40636	1.07154	1.22007	0.938982	1.19159	1.13602	1.01394	1.31331	1.27458	1.35968	1.45617	3.09659	1.40131	1.57258	1.73665	1.54617	1.38169	1.86089	2.16988	1.90362	1.10707	0.989579
	NaN	0.218232	0.00265245	0.143309	0.00265245	0.00265245	0.0549433	0.291317	0.271364	0.143996	0.155243	0.0948262	0.105795	0.00265245	0.0166222	0.0350738	0.00265245	0.00265245	0.00495036	0.00265245	0.205907	0.00265245	0.00265245	0.00265245	0.0456624	0.179528	0.00265245	0.00265245	0.00265245	0.189079	0.00265245	1.1042	1.12682	1.04693	1.12216	1.28545	1.35808	2.20577	0.776237	1.08702	1.05885	1.42441	0.732074	0.959333	1.04368	1.17042	0.938063	1.25126	1.0782
	NaN	NaN	NaN	NaN	NaN	NaN	0.00199748	0.0427533	1.01641	1.00162	1.09729	0.986085	0.929886	0.873669	1.28026	1.11486	0.940702	1.15359	1.07674	1.34107	1.19377	1.16013	1.23285	1.22349	1.30228	1.34081	0.00199748	1.05535	1.36019	1.24066	1.3676	1.17374	2.00854	1.63285	1.22791	1.70612	0.867642	1.04934	1.11437	1.10463	0.969156	0.995639	1.18489	0.980019	0.871435	0.985767	1.09361	0.844509	0.604345
	NaN	NaN	NaN	NaN	NaN	NaN	NaN	NaN	NaN	NaN	NaN	NaN	NaN	NaN	NaN	NaN	NaN	NaN	NaN	1.7698	2.04068	3.80497	3.30018	3.7815	4.03738	2.16126	2.55217	2.46192	2.75523	1.93502	2.59509	1.97357	2.32446	1.78956	2.17233	2.109	2.22848	1.87313	2.21032	1.58508	1.98094	1.34495	1.73587	1.60155	1.68666	1.37306	1.29543	1.68612	1.15638
	NaN	NaN	NaN	NaN	NaN	NaN	NaN	NaN	NaN	NaN	NaN	NaN	NaN	NaN	NaN	0.00174942	0.0802322	0.00174942	0.0281721	0.00174942	0.128328	0.0126984	0.004131	0.00174942	0.164765	0.213327	0.00174942	0.0934662	0.841628	1.13812	1.11342	0.865763	1.12299	0.94249	1.08191	2.58233	2.79412	2.71379	1.59697	1.06018	0.92388	0.636184	0.852058	0.791999	0.803903	0.736762	0.76744	1.22728	1.13196
	NaN	NaN	NaN	NaN	NaN	NaN	NaN	NaN	NaN	NaN	NaN	0.0707249	0.359942	0.00409747	0.0813175	0.0239657	0.183386	0.236179	0.00409747	0.00409747	0.00409747	0.0182377	0.00409747	0.412522	0.00409747	0.00409747	0.00409747	0.655706	0.336797	0.546753	0.586361	0.669505	1.62168	2.52308	2.83892	2.49607	2.27569	2.61947	2.57642	1.95081	1.81133	1.78908	1.41458	1.62729	2.48918	2.40332	1.78222	2.14495	2.19263
	NaN	NaN	NaN	NaN	NaN	NaN	NaN	NaN	NaN	NaN	NaN	NaN	NaN	NaN	NaN	NaN	NaN	NaN	NaN	NaN	NaN	NaN	NaN	NaN	NaN	NaN	NaN	NaN	NaN	NaN	NaN	NaN	NaN	NaN	NaN	NaN	NaN	NaN	NaN	NaN	NaN	NaN	NaN	NaN	NaN	NaN	NaN	NaN	NaN
	NaN	NaN	NaN	NaN	NaN	NaN	NaN	NaN	NaN	NaN	NaN	NaN	NaN	NaN	NaN	NaN	NaN	NaN	NaN	NaN	NaN	NaN	NaN	NaN	NaN	NaN	NaN	NaN	NaN	NaN	0.12801	0.166255	0.00266414	0.254203	0.00266414	1.65261	1.86339	2.76244	1.28098	1.38437	0.621751	0.687834	0.688642	0.625412	0.818033	0.675279	0.784959	0.769977	0.557221
	1.34165	1.19523	1.47827	1.79066	1.47821	1.40773	1.33882	1.14456	1.4509	1.23999	1.05683	1.71408	1.51797	1.48683	1.50199	1.35745	1.12101	1.68913	1.24736	1.50374	1.40892	1.49628	1.28798	1.54576	1.48349	1.26276	1.29017	1.24992	1.64134	2.27212	0.867716	0.855385	1.48888	1.07687	1.15332	2.43547	3.3234	2.56437	2.14944	1.62525	1.37187	1.51063	1.56632	1.83015	1.56435	1.56761	1.95063	1.20121	0.582071
	NaN	NaN	NaN	NaN	NaN	NaN	NaN	NaN	NaN	NaN	NaN	NaN	0.0301854	0.961866	0.114853	0.148456	0.25856	0.00265714	0.00699885	0.0299428	0.573835	0.782433	0.647129	0.704391	0.750922	0.809748	1.57595	2.39386	2.33478	2.00585	2.30567	2.19781	1.92565	1.85357	2.19032	2.2069	2.11505	1.62117	1.32135	1.24936	1.29838	1.30578	1.49506	1.23582	1.26726	1.11832	1.2437	1.21226	1.28358
	0.144736	0.002235	0.002235	0.0143089	0.0844756	0.156855	0.002235	0.145597	0.12465	0.002235	0.0915787	0.166227	0.002235	0.002235	0.0214002	0.0584968	1.22942	1.13757	0.872865	0.878134	0.995024	1.05834	0.923716	1.03006	0.96824	1.05706	1.00194	0.866342	0.472455	0.991004	0.957566	1.23021	1.89907	1.90593	0.946406	0.946183	3.02778	2.87679	1.76198	1.63778	2.57731	3.10329	2.37775	2.39187	2.21407	2.82347	2.71367	2.24416	1.94646
	0.811843	0.434256	0.369637	0.488507	0.417553	0.408306	0.527582	0.444543	0.327598	0.427172	0.385062	0.698236	0.658551	0.694121	0.575404	0.383689	0.699004	0.732285	0.528733	0.641408	0.641198	0.675057	1.10807	1.03164	0.8823	0.639154	0.657331	0.475221	0.526919	0.696217	0.501045	0.6594	0.407147	0.489385	0.499504	0.542529	0.412009	0.487347	0.488761	0.565061	0.273674	0.348026	0.193518	0.421664	0.39363	0.609402	0.373218	0.429895	0.580995
	0.054627	0.104252	0.00128118	0.00128118	0.00128118	0.00128118	0.00128118	0.00184287	0.00128118	0.0355682	0.677887	0.681156	0.687773	0.60631	0.815043	0.633874	0.76459	0.775806	0.656194	0.742463	0.682615	0.714576	0.841361	0.878272	0.927696	0.844756	0.805433	0.685679	0.960424	0.808742	0.864714	0.802717	1.1835	0.547954	0.929217	0.848533	0.882061	0.781185	0.729026	0.587435	0.670971	0.648056	0.617138	0.670214	0.626315	0.667686	0.527464	0.655771	0.586496
	NaN	NaN	NaN	NaN	NaN	NaN	NaN	NaN	NaN	NaN	NaN	NaN	NaN	NaN	NaN	1.94499	1.68813	1.92702	2.25884	2.08866	2.04505	2.57973	2.01911	2.16896	2.2703	2.06852	1.89427	1.5024	2.31738	2.63779	2.30735	2.33124	3.1406	1.45394	1.86749	2.507	2.15146	1.83702	1.18244	1.64206	1.29246	1.25097	1.2005	1.12943	1.38108	0.99289	1.02258	1.14433	1.43143
	0.00782451	0.502123	0.00782451	0.00782451	0.0331366	0.00782451	0.00782451	0.00782451	0.00782451	0.247811	0.155686	0.0591973	0.634669	0.0556756	0.490225	0.266797	0.00782451	1.26968	1.46624	1.74933	1.54234	1.73346	1.33762	1.028	1.06901	1.48073	1.34058	1.71952	1.22385	1.30268	1.31167	1.37838	1.31949	1.3297	1.11348	1.14499	1.24915	1.04338	0.940949	0.0123556	0.457846	0.77369	0.864839	0.0132702	0.63742	0.853051	0.808887	0.786678	0.814714
	NaN	NaN	NaN	NaN	NaN	NaN	NaN	NaN	NaN	NaN	NaN	NaN	NaN	NaN	NaN	NaN	NaN	NaN	NaN	NaN	NaN	0.00332458	0.00332458	0.00332458	0.0755918	0.0990398	0.0948264	0.00332458	0.00332458	0.00332458	0.00332458	0.0914672	0.00332458	0.00332458	0.864902	1.23736	0.40658	1.13319	0.83925	0.841812	1.44045	0.668802	1.36264	1.02638	0.890948	1.00264	0.984275	0.888139	0.979589
	NaN	NaN	NaN	NaN	NaN	NaN	NaN	NaN	NaN	NaN	NaN	NaN	NaN	NaN	NaN	NaN	NaN	NaN	NaN	NaN	NaN	NaN	NaN	NaN	NaN	NaN	NaN	NaN	NaN	NaN	NaN	NaN	NaN	NaN	NaN	NaN	NaN	NaN	NaN	NaN	NaN	NaN	NaN	NaN	NaN	NaN	NaN	NaN	NaN
	0.00285687	0.107422	0.0183026	0.0736961	0.0904278	0.065164	0.00285687	0.0440282	0.94597	0.759257	0.810651	0.761968	0.984627	0.925852	1.66273	1.14735	0.833398	0.728181	1.08365	1.12275	1.11277	1.24633	0.836793	0.968527	1.2645	1.30123	1.17763	1.1042	1.15191	1.05686	0.986286	1.11373	0.957417	1.00574	1.24188	1.17919	2.06842	1.8058	1.60372	1.62826	1.68206	1.69716	1.16869	1.11009	0.848973	0.960873	0.879969	1.02783	1.07118
	NaN	NaN	NaN	NaN	NaN	NaN	NaN	NaN	NaN	NaN	NaN	NaN	NaN	NaN	NaN	NaN	NaN	NaN	NaN	NaN	NaN	NaN	NaN	NaN	NaN	1.67947	1.16063	2.3174	2.55351	1.97399	2.71441	2.11289	2.26031	0.368987	0.837641	1.17638	1.84035	1.89067	1.67905	1.25014	1.41422	1.29079	1.58608	1.42471	1.33141	1.66089	1.30299	1.38106	1.39365
	1.35696	1.13706	1.00962	1.25368	1.17351	1.09983	1.0729	0.753797	0.810186	0.969354	0.825202	1.678	1.34751	1.87102	1.66141	1.66003	2.24469	2.05423	1.63529	1.36324	1.28792	1.99153	1.4283	1.1745	1.15242	1.42381	2.53036	2.47813	2.63579	2.66308	2.23094	2.26497	2.5741	2.20577	2.38819	1.83708	1.5412	1.72925	1.51927	1.73677	1.46973	1.64427	2.02304	2.22881	2.04901	2.5139	1.90781	1.9078	1.9098
	NaN	NaN	NaN	NaN	NaN	NaN	NaN	NaN	NaN	NaN	NaN	NaN	NaN	NaN	NaN	NaN	NaN	NaN	NaN	NaN	NaN	NaN	NaN	NaN	NaN	NaN	NaN	NaN	NaN	NaN	NaN	NaN	NaN	0.00194414	1.5296	1.21495	2.37994	2.2348	2.37231	1.53794	1.4107	1.38143	1.47048	1.16044	1.37341	2.14485	1.97033	1.8956	1.85794
	NaN	NaN	NaN	NaN	NaN	NaN	NaN	1.25219	1.34455	1.07907	0.964623	1.05395	1.15746	1.08718	1.31933	1.25022	1.3469	1.16418	1.03089	1.24009	1.17066	1.13967	1.11541	1.09415	1.31704	1.23344	1.35783	1.16295	1.5917	1.9461	1.72063	1.31367	1.49014	1.53349	1.70619	2.5505	2.64744	2.89937	2.33223	1.45701	1.65346	1.62435	1.74933	1.56072	1.1189	1.11444	0.94645	1.14275	1.13633
	NaN	NaN	NaN	NaN	NaN	NaN	NaN	NaN	NaN	NaN	NaN	NaN	NaN	NaN	NaN	NaN	NaN	NaN	NaN	NaN	NaN	NaN	NaN	NaN	NaN	NaN	NaN	NaN	NaN	0.152061	1.2631	1.57077	0.927859	1.25029	2.95097	2.91479	2.94615	1.49872	1.27954	1.34085	1.43632	0.768587	1.03731	1.04002	1.15038	1.35489	0.591302	0.502479	0.736886
	NaN	NaN	NaN	NaN	NaN	NaN	NaN	NaN	NaN	NaN	NaN	NaN	NaN	NaN	NaN	NaN	2.0842	2.16786	2.1998	2.01939	3.06317	2.11278	1.94683	1.82913	2.45203	2.58494	2.36755	2.20437	2.17731	2.46981	2.49554	2.02361	2.66434	2.16147	2.20342	1.04548	1.37599	0.847136	1.1592	1.20274	1.08239	1.04704	1.10501	1.19743	0.8891	0.937669	0.954755	1.17586	1.04611
	1.37268	0.807975	1.23493	1.1107	1.26085	1.18292	1.32685	1.34634	2.53491	2.5124	2.73832	1.41736	1.48388	1.37054	1.48263	1.50704	1.58587	1.60511	1.58461	1.13	1.53382	1.05925	1.37819	1.40535	1.21206	1.15183	1.25938	1.31957	1.19628	1.26263	1.2479	1.23769	1.32183	1.34124	1.17258	1.09483	1.40365	1.13174	0.588167	0.600971	0.615197	0.793448	0.904966	1.01534	0.837893	0.742128	0.485794	0.517889	0.65334
	1.82066	2.01375	1.87763	1.58429	1.851	1.9855	1.82337	2.58761	1.78774	1.88401	1.92195	1.79818	1.78744	1.50077	1.5616	1.81806	1.63551	1.81925	2.02838	1.8824	1.78732	1.67695	1.75995	1.63995	1.87713	1.76711	1.32821	1.82955	1.70519	3.01231	2.38278	1.66533	1.80281	1.72673	1.04904	1.56329	2.62463	2.99031	3.2292	2.09235	1.8037	1.82659	2.11458	2.11944	2.15517	2.14211	1.81644	3.16509	1.84114
	NaN	NaN	NaN	NaN	NaN	NaN	NaN	0.0022708	0.0022708	0.0217931	0.0022708	0.0964252	0.0022708	0.0022708	0.181012	0.0192943	0.0022708	0.0022708	0.243941	0.0472469	0.0261846	0.0022708	0.0247536	0.0987356	0.0022708	1.94744	2.2261	2.04418	1.92173	2.17144	2.22795	2.20697	2.35858	2.00668	2.71675	3.25848	3.02845	2.82375	2.41663	2.41772	2.28795	2.19505	2.34172	2.50921	2.51926	2.33955	2.32998	2.28759	2.20313
	NaN	NaN	NaN	NaN	NaN	NaN	NaN	NaN	NaN	NaN	NaN	NaN	NaN	NaN	NaN	NaN	NaN	NaN	NaN	0.00244899	0.00244899	0.00244899	0.169568	0.624279	0.00244899	0.0486894	0.00244899	0.0768788	0.00244899	0.00244899	0.163343	0.00244899	0.00244899	1.20877	1.00104	1.16359	1.06551	1.07179	1.33615	1.09015	1.18769	1.09983	1.00795	1.0485	0.989892	0.939563	1.09271	1.19356	1.06967
	1.26857	1.5123	1.5745	1.22493	1.34561	1.43186	1.48298	1.68644	1.7329	1.66489	1.03389	1.33937	1.12396	1.18575	1.59154	1.01775	1.04853	1.03959	1.47317	1.28737	0.89594	1.66983	0.66268	1.23528	1.1703	1.00051	1.19638	1.23604	0.977594	1.40023	1.60869	1.12308	1.28573	1.07909	1.12003	1.2011	1.09028	1.20373	0.793707	0.85787	0.551669	0.842839	0.665132	0.7199	0.641226	0.74433	0.587508	0.769368	0.863408
	2.5186	1.94904	1.95693	1.35552	1.44872	1.48214	1.74081	1.71671	1.4058	1.27442	1.37031	1.75483	1.58979	1.7376	1.43731	1.80436	1.75746	2.80844	1.59893	1.12717	1.09774	0.875945	0.784795	0.9393	0.618491	0.734604	1.15342	1.47808	1.59816	1.08248	0.00267044	0.949633	0.00267044	0.00267044	1.0111	0.00267044	0.00267044	1.01713	0.00267044	0.00267044	0.97382	1.08712	0.00267044	0.941577	0.00267044	1.04565	0.00267044	1.02736	0.00267044
	0.0024638	0.189065	0.0024638	0.0024638	0.0024638	0.0024638	0.102198	0.0024638	0.0024638	0.0353453	0.210055	0.0024638	0.0024638	0.082779	0.0024638	0.0024638	0.0024638	0.0024638	0.0024638	1.27758	1.20049	0.934408	1.07417	0.966838	1.20967	1.12281	0.983457	1.07078	0.875795	1.23541	1.06707	1.49037	1.0305	1.29398	0.978546	0.999411	1.30029	1.04846	0.496967	0.480553	0.0024638	0.070341	0.232567	0.0024638	0.0024638	0.0274875	0.0024638	0.0024638	0.100312
	0.671997	0.533573	0.624597	0.512245	0.450356	0.496255	0.678461	0.488545	0.4654	0.65053	0.66126	0.42237	2.34527	0.596879	0.361408	0.473012	0.434999	0.551907	0.485477	0.605927	0.661575	0.00237935	0.0791914	0.205413	0.00237935	0.037511	0.191758	0.00237935	0.00237935	0.00237935	0.00237935	0.236172	0.477339	0.354454	0.319063	0.0157683	0.319372	0.411577	0.353317	0.40686	0.508398	0.485494	0.426601	0.365656	0.391316	0.373904	0.449463	0.354484	0.366309
	0.724717	0.95306	1.07803	0.747766	1.13981	1.23053	0.886656	1.15991	1.05921	0.833662	1.20313	1.01029	0.943915	1.08351	0.519272	0.851245	1.00922	1.19916	2.49234	2.00631	2.27032	2.07107	2.32649	2.38662	2.40098	2.22898	2.2738	2.1062	2.12939	2.45589	2.17465	2.03207	2.35086	2.1435	2.18094	1.87553	2.11531	1.60351	1.13682	1.07937	1.4258	1.07761	0.933337	1.02637	0.99567	1.05831	0.992937	1.12594	0.934188
	0.690839	1.86947	1.72794	2.36013	1.67022	1.72831	1.15204	1.51889	1.05857	1.00451	1.14118	1.08789	0.798299	0.842314	0.956438	0.995806	0.870976	1.01374	0.782715	0.597591	0.927398	1.08541	1.0347	1.01057	1.19933	0.976352	0.789555	0.759773	1.11017	0.916483	0.849976	0.79956	0.00235407	0.585617	0.00235407	0.00235407	0.476098	1.08327	0.435049	0.461591	0.552935	0.611292	0.317293	0.353864	0.419398	0.620688	0.143922	0.641418	0.279944
	NaN	NaN	NaN	NaN	NaN	NaN	NaN	NaN	NaN	0.00148628	0.00148628	0.00148628	0.00148628	0.00148628	0.00148628	0.450854	0.0268798	0.00148628	0.00148628	0.295368	0.00148628	0.00148628	0.00148628	0.00148628	0.0830164	1.21292	1.19968	0.851672	1.08348	1.17438	1.13631	1.04629	0.983809	1.04614	1.91157	1.94103	1.99484	2.09168	1.70553	1.1673	0.78611	0.905393	0.308839	0.98246	0.81827	0.777736	0.688969	0.753213	0.746609
	0.00185827	0.167141	0.00185827	0.00185827	0.0493862	0.116541	0.00185827	1.53131	1.47798	1.9441	1.66538	1.62878	1.56079	1.52941	1.51454	1.71674	1.32797	1.82795	1.64593	1.39838	1.61226	1.39452	1.11966	1.55753	1.43515	1.35516	1.56255	1.44952	1.61302	1.42434	1.64257	1.48923	1.4199	1.53801	1.37556	1.46763	0.785397	0.952949	0.505922	0.798228	0.475509	0.674358	0.604938	0.974501	0.627025	0.599066	0.584062	0.0354225	0.253347
	NaN	NaN	NaN	NaN	NaN	NaN	NaN	NaN	NaN	NaN	NaN	NaN	NaN	NaN	0.779329	0.00266754	0.00731145	0.144078	0.0184575	0.176321	0.00266754	0.0583824	0.139125	0.00266754	0.00266754	0.00266754	1.08299	0.98029	1.21358	1.11435	1.11001	2.46948	2.39622	2.32845	2.48491	2.37816	2.24251	2.61415	0.828141	1.2982	1.03174	0.886103	1.15845	1.02142	0.583351	1.24254	1.41928	0.655055	1.44653
	NaN	NaN	NaN	NaN	NaN	NaN	NaN	NaN	NaN	NaN	NaN	NaN	NaN	0.422063	0.643933	0.62447	0.360837	0.436435	0.382752	0.490657	0.596766	0.469933	0.624328	0.572809	0.392876	0.442632	0.460553	0.541971	0.550703	0.632109	0.532504	0.596361	0.484582	0.698658	0.49608	0.961522	1.02485	0.505882	0.505472	0.215901	0.337189	0.617147	0.598652	0.519307	0.294502	0.589675	0.825026	0.834597	0.650633
	0.00210947	0.00210947	0.00210947	0.00210947	0.0528348	0.00210947	1.60375	0.997303	1.41803	1.24161	1.41073	1.64969	1.26689	1.23887	1.20464	1.03469	1.43135	1.16535	1.41093	1.3121	1.2332	1.15779	1.21478	1.26579	1.35569	1.02906	1.03138	1.56953	1.30562	1.32663	1.29628	2.38563	2.78447	2.69953	2.96962	2.8614	2.19752	1.75772	1.7833	1.72465	1.13315	1.39915	1.7811	1.44376	1.28521	3.08184	1.7684	1.21472	1.57695
	0.00171443	0.00171443	0.219118	0.996693	1.17283	0.829865	0.981383	0.959299	1.02863	1.15952	0.90477	0.978721	1.17743	1.16153	1.06269	0.980221	1.09304	0.971566	1.04184	0.891121	0.971267	0.392925	0.864303	0.824276	1.12559	1.03117	1.04066	0.978006	1.10723	0.869718	0.88477	1.00777	1.00982	2.4915	1.69912	1.23418	1.65602	0.893885	0.405146	0.429383	0.431433	0.325609	0.778749	0.312042	0.239369	0.0365361	0.268848	0.379268	0.372803
	NaN	NaN	NaN	NaN	NaN	NaN	NaN	NaN	NaN	2.19696	1.99464	1.40224	1.82296	1.92903	1.74286	1.99179	2.37989	1.99942	2.488	2.09097	2.1205	2.14535	2.40186	2.08382	2.69413	2.28114	1.98933	3.00315	3.63088	2.82204	2.72902	2.72271	2.67707	2.87042	1.95676	1.66949	3.14846	4.10065	3.36537	2.98441	3.01333	2.98417	2.55277	2.23374	3.74082	2.98557	2.85426	2.10223	2.79829
	NaN	NaN	NaN	NaN	NaN	NaN	1.96648	1.57413	1.36835	1.13725	1.62825	1.4404	1.69825	1.55279	1.16256	1.13994	0.920817	0.976314	0.870849	1.08684	1.032	1.1663	0.99012	1.15355	1.24868	1.00348	0.979375	0.761431	0.83739	0.651664	0.989034	1.82892	2.22446	0.893564	0.932252	1.19512	1.46329	1.20525	1.53243	3.00179	3.76519	3.80021	3.88224	3.27631	2.138	3.10748	3.41448	2.91701	3.16749
	0.953272	1.77074	1.37018	1.4762	1.40418	1.36895	1.19117	1.48588	1.53302	1.35516	1.646	1.15979	1.59394	1.25376	1.4214	0.528899	1.40051	1.56131	1.12736	1.33051	0.578463	1.4485	1.42787	1.13669	1.36528	1.55096	1.26816	1.45971	1.2802	1.40785	1.41493	1.18213	1.39662	1.44403	1.80489	1.66548	2.14117	2.01575	1.92689	1.37708	1.5573	1.4053	0.97299	1.10069	1.63402	1.61864	1.42503	2.36429	2.57936
	1.00731	0.451675	1.21198	0.926283	1.15222	0.503501	0.00220117	0.00220117	0.00220117	0.00220117	0.0192829	0.00220117	0.00220117	0.00220117	0.00220117	0.125308	0.152499	0.00220117	0.93999	0.979214	1.14472	1.06229	1.21378	1.29548	1.39069	0.784952	1.31886	1.2407	1.00216	1.17632	1.08319	1.07027	1.34083	0.962517	0.974516	1.06329	1.95688	2.41884	2.26507	0.967387	0.862277	1.35397	1.09156	1.05663	1.00859	1.23911	0.775576	0.941908	1.78188
	0.75889	0.420253	0.131302	0.00137432	0.00137432	0.00137432	0.00137432	0.00137432	0.00137432	0.240671	0.00137432	0.00137432	0.00137432	0.00137432	0.00137432	0.00137432	0.0710373	0.00137432	0.00137432	0.00137432	0.023141	0.00137432	0.00137432	0.0184787	0.00137432	0.00137432	0.00137432	0.00137432	0.00137432	0.00137432	0.00137432	0.00137432	0.00137432	0.00137432	0.00137432	0.00137432	0.00137432	0.00137432	0.00137432	1.01844	1.01146	0.97133	1.1694	1.00874	0.94865	1.17518	1.02157	0.902022	1.10738
	0.0861794	0.208536	0.0171028	0.0044149	0.273465	0.227981	0.0044149	0.0044149	0.0044149	0.279525	0.0214466	0.0044149	0.0044149	0.0044149	1.05191	0.426409	0.0044149	0.0044149	0.188928	0.0044149	0.0044149	0.0044149	0.0044149	0.0254976	0.0044149	0.0044149	0.0044149	0.0044149	0.0827633	0.0044149	0.0044149	0.0044149	0.0705346	0.0711023	0.251518	0.0044149	0.917932	0.803915	0.63707	1.02339	1.11002	0.974235	1.14025	0.669663	0.966935	0.919967	1.02541	0.789999	0.982103
	NaN	NaN	NaN	NaN	NaN	NaN	NaN	NaN	NaN	NaN	NaN	NaN	NaN	NaN	NaN	NaN	NaN	3.47252	2.89487	2.68244	2.33812	2.22896	2.04524	2.71394	4.21078	2.70782	2.9004	2.57417	1.69055	1.19698	0.720759	1.22869	0.00243181	1.14596	1.49981	0.605895	0.695838	1.13776	1.20814	0.479507	0.585997	0.68271	0.5926	0.863989	0.46012	0.14391	0.349621	0.427341	0.00243181
	NaN	NaN	NaN	NaN	NaN	NaN	NaN	NaN	NaN	NaN	NaN	0.00197447	0.00197447	0.229488	0.147733	0.00197447	0.00197447	0.0634288	0.00628914	0.00197447	0.00197447	0.00197447	0.00197447	0.00197447	1.178	1.75782	0.053037	0.00197447	0.00197447	0.00197447	0.414577	0.0901694	0.00197447	0.00197447	0.00197447	0.0358154	0.00197447	0.00197447	1.80053	0.644103	0.417761	0.855807	0.858343	0.972215	1.38381	0.829104	1.26039	1.22258	0.494681
	1.50266	0.998936	1.56189	1.50931	1.37076	1.63067	1.0236	1.1594	1.0627	1.09219	1.29187	0.00269302	1.22191	1.06242	1.06481	1.16161	1.37892	1.09735	1.53267	1.06282	1.23453	1.04278	1.26533	1.14018	1.25515	0.951181	1.19574	1.49555	1.75262	2.03184	1.72084	1.25216	1.6009	1.02162	0.969057	1.06573	1.37388	1.28686	1.45766	1.68825	1.92559	1.60132	1.47679	1.59107	2.16508	2.93842	1.65543	1.42441	1.34496
	NaN	NaN	NaN	NaN	NaN	NaN	NaN	NaN	NaN	NaN	NaN	NaN	NaN	NaN	NaN	NaN	NaN	NaN	NaN	NaN	0.00238628	1.81957	1.66083	1.47351	1.75835	1.55082	1.79205	2.6201	1.69448	1.7999	2.34334	2.01254	1.72763	1.22011	1.95448	2.1154	2.13907	1.87319	1.56976	1.60771	1.46083	1.66274	1.3656	1.48318	1.61647	1.58635	1.31278	1.49466	0.923807
	2.06429	2.03136	2.52878	1.46694	1.72115	1.59015	1.44808	1.34774	1.95308	1.68247	1.8647	2.01206	2.21279	1.99669	2.07018	1.34057	1.02142	1.28102	2.46919	1.35334	1.36557	2.24293	2.18003	2.45388	2.11913	1.46137	1.41225	0.997325	1.23582	1.47808	2.8421	2.61346	1.15672	1.87829	0.84394	1.63055	1.08782	1.61283	1.74104	1.78625	1.713	1.71777	1.80057	1.77445	1.88557	1.584	1.6099	1.91315	1.85894
	NaN	NaN	NaN	NaN	NaN	NaN	NaN	NaN	NaN	NaN	NaN	NaN	NaN	NaN	NaN	NaN	NaN	NaN	0.00121271	0.00121271	0.00121271	0.465736	0.5184	0.692209	0.00121271	0.00121271	0.00121271	0.00121271	0.00121271	0.00121271	0.334988	0.580257	0.356702	1.09238	0.69255	0.599835	0.996313	0.231755	0.211207	0.240302	0.616573	0.556153	0.400265	0.423465	0.328881	0.403762	0.480728	0.531792	0.490212
	NaN	NaN	NaN	NaN	NaN	NaN	NaN	NaN	NaN	NaN	NaN	NaN	NaN	1.12585	0.641117	0.00330392	0.354809	0.00330392	0.00330392	0.238894	0.185889	0.00330392	0.00330392	0.00330392	0.00330392	0.00330392	0.00330392	0.00330392	1.12018	1.16605	1.09305	1.06309	1.17656	1.13034	1.56581	2.60817	1.69307	1.8368	1.20496	0.85322	0.83254	1.0954	1.53389	1.04107	2.39203	1.29651	1.35547	0.968956	1.17532
	0.00173699	0.00173699	0.0472816	0.00173699	0.00173699	0.192077	0.00173699	0.00173699	0.00173699	0.174223	0.00306207	0.176729	0.225929	0.0718321	0.00173699	0.207361	0.00173699	0.242529	0.00173699	0.00173699	0.00173699	0.207607	0.00173699	0.00173699	0.00173699	0.286807	0.00173699	1.2641	1.56085	1.21363	1.5355	1.29284	1.38017	1.47787	1.28345	1.23045	1.02703	1.17963	0.385973	0.494972	0.521472	0.0943707	0.661958	0.301998	0.498474	0.0334271	0.551159	0.311954	0.42692
	NaN	NaN	NaN	NaN	NaN	NaN	NaN	NaN	NaN	NaN	NaN	NaN	NaN	NaN	NaN	NaN	NaN	NaN	NaN	NaN	NaN	NaN	NaN	NaN	NaN	NaN	NaN	NaN	NaN	NaN	NaN	0.0024387	0.874513	0.800333	1.06951	1.68659	1.93708	1.13989	0.966419	0.2479	0.0024387	0.0024387	0.0024387	1.26376	0.194508	1.37785	1.40592	0.126257	1.47306
	0.915359	1.43678	0.938826	0.00200319	0.00200319	0.00200319	0.00200319	0.113023	0.965778	0.08015	0.0941612	0.648627	0.469152	0.906786	0.523971	0.494766	0.022822	0.508002	0.386463	0.587933	0.329641	0.706878	0.0842212	1.03031	0.907494	1.12953	0.678474	0.587402	0.00200319	1.97329	0.00200319	1.21696	0.759441	1.43739	0.150382	1.26212	0.934952	1.32673	0.00200319	0.00200319	0.00200319	0.00200319	0.00200319	0.187948	0.0621344	0.00200319	0.00200319	0.157624	0.00200319
	1.10359	1.20521	1.32589	1.04128	0.935342	1.58198	0.99101	0.909502	1.01324	1.14041	0.00268639	0.00268639	1.26151	1.10289	0.99453	1.43294	1.04608	0.989275	1.07002	1.06151	2.40371	0.543491	1.57965	1.98812	1.17497	0.624741	1.18084	1.10279	0.989438	1.28124	1.07784	0.895621	2.08653	2.21048	1.80367	2.11925	1.88603	1.11591	1.05029	1.10063	1.01728	1.15966	0.964111	0.490116	0.666263	1.41039	0.911477	0.942336	1.06976
	NaN	NaN	NaN	NaN	NaN	NaN	NaN	NaN	2.28197	2.56755	2.00056	2.82696	2.12617	2.3525	1.21497	2.4749	2.45056	3.47844	3.53352	3.24974	3.53596	3.37573	4.15415	3.81936	3.29462	3.59525	3.40835	2.8183	3.11797	3.43553	3.11609	3.64295	3.30866	3.4273	3.37966	3.39354	3.43171	3.58688	3.38024	3.56044	3.2912	3.27912	3.4886	3.87671	3.96606	2.24869	2.20589	0.558438	1.99345
	2.06544	1.52679	1.22056	1.49568	1.9649	2.00132	2.06618	2.04599	1.87029	1.33449	2.34322	2.19953	2.10082	2.59019	2.20932	2.01888	2.28887	2.21189	1.79383	1.63215	2.36004	2.96095	3.03063	2.93075	3.09037	2.29784	2.1553	1.90746	1.85536	1.76473	2.00219	1.75939	2.23285	1.68755	1.20467	1.65812	1.5477	1.42053	1.84615	2.4901	2.50406	2.74466	2.64733	2.63697	2.36462	1.73593	1.50087	1.07172	1.21837
	0.0012611	0.208858	0.0012611	0.0012611	0.0012611	0.833448	0.0012611	0.0012611	0.129588	0.0012611	0.0012611	0.0012611	0.0012611	0.0012611	0.0012611	0.326237	0.531919	0.0012611	0.0012611	0.658437	0.0012611	0.0012611	0.111947	0.0012611	0.0012611	0.0012611	1.42843	1.33856	1.1905	1.31701	1.71781	1.47017	1.23275	1.79602	1.18069	1.24026	1.15413	1.36603	1.4454	1.0899	0.97556	0.308113	0.353185	0.268105	0.284246	0.471498	0.369481	0.542749	0.524407
	2.61025	2.31688	1.68721	2.05197	2.1743	1.99689	2.79661	2.26785	2.52534	2.49132	2.65044	2.41403	2.51947	3.00144	2.3609	2.07263	1.97638	1.63908	1.24165	1.82399	1.74853	1.48855	1.5001	1.8079	1.72818	1.59618	1.77454	1.59965	1.54034	1.40575	1.55914	1.29449	1.37188	1.75567	1.53627	1.41079	2.45936	1.78243	2.28628	1.50266	2.06073	2.55326	2.17667	2.72936	2.19417	2.26834	2.08598	3.34675	3.28798
	NaN	NaN	NaN	NaN	NaN	NaN	NaN	NaN	NaN	NaN	NaN	NaN	NaN	NaN	NaN	NaN	NaN	NaN	NaN	NaN	NaN	NaN	NaN	NaN	NaN	NaN	NaN	NaN	NaN	NaN	NaN	NaN	NaN	NaN	NaN	0.576762	0.771805	1.23924	0.840429	0.684101	0.840615	0.268318	1.34755	1.07106	1.69089	2.11035	1.92703	1.83128	1.94033
	NaN	NaN	NaN	NaN	NaN	NaN	NaN	NaN	NaN	NaN	NaN	NaN	NaN	NaN	NaN	1.12377	1.08469	1.11611	1.34054	1.91012	0.658283	1.72507	2.0252	1.66105	2.09371	1.64089	1.10438	0.269109	0.00127245	0.00127245	0.05239	0.00127245	0.00127245	0.00127245	0.00127245	0.00127245	0.00127245	0.00127245	0.174487	0.00127245	0.00127245	0.00127245	0.00127245	0.00127245	0.00127245	0.00127245	0.00127245	0.00127245	0.00127245
	1.21644	1.10304	1.03615	0.000981472	0.000981472	1.00434	0.727885	0.899465	0.780572	0.866155	0.975211	0.708477	0.990703	0.000981472	0.886282	0.000981472	0.000981472	0.155242	1.10886	1.33791	1.0343	0.000981472	0.002031	0.0503325	0.058958	0.000981472	0.861883	0.497058	0.386251	0.360294	0.41999	0.397492	0.427593	0.506859	0.425532	0.457917	0.29608	0.596949	0.233094	0.542281	0.000981472	0.000981472	0.000981472	0.510482	0.000981472	0.000981472	0.000981472	0.00712339	0.000981472
	NaN	NaN	NaN	NaN	NaN	NaN	NaN	NaN	NaN	NaN	NaN	NaN	NaN	NaN	NaN	0.623755	0.453634	0.00206054	0.00206054	0.00206054	0.00206054	1.28057	1.33248	1.61533	1.68605	1.67798	2.07913	1.86907	1.81788	1.29521	1.70706	1.5175	1.2884	1.55916	1.6264	1.65946	1.2834	1.08234	0.893089	1.08033	0.930567	0.805257	0.840926	1.07449	0.779005	0.924404	0.370122	0.607521	0.611329
	NaN	NaN	NaN	NaN	NaN	NaN	NaN	NaN	0.103041	0.00229931	0.0695968	0.00229931	0.397092	0.00229931	0.00229931	0.00229931	0.00229931	0.00229931	0.00229931	0.00229931	0.00229931	0.237106	0.0118245	0.0828044	0.00229931	0.246893	0.00229931	1.24458	1.33539	1.42447	1.53021	1.92691	1.97078	1.93708	1.93864	1.74315	1.61423	2.01199	1.7109	1.61968	1.72401	2.3511	2.33824	1.99722	1.78607	2.37745	1.97271	1.98952	2.37582
	1.40524	1.61814	1.88969	2.10901	1.47625	1.53458	0.546623	0.138532	0.84631	0.396926	0.880046	0.760537	0.70924	0.872976	0.714655	0.765517	0.685129	0.825688	0.00302601	1.0472	0.880104	1.10988	1.23904	1.48185	1.28239	1.13739	1.04827	1.13472	1.15843	1.26886	1.20698	2.21908	2.82595	2.12005	2.44316	2.95867	2.51968	1.23237	0.980391	1.49967	1.35418	0.959222	1.0695	0.914031	1.13813	1.69206	1.27831	1.20396	0.879895
	1.44129	1.68283	1.32323	0.756616	0.769749	0.885783	0.96522	0.914595	0.880535	1.17789	0.798368	1.06013	1.21115	0.332325	1.11332	1.34919	1.26337	1.22212	1.06184	1.02678	0.955121	0.759097	1.04219	1.13124	0.943298	0.956201	0.803678	1.06606	1.35056	1.04636	1.16548	0.789751	1.1358	1.24913	1.03811	1.08452	0.908602	0.836499	0.815434	0.293105	0.282697	0.258804	0.194903	0.197157	0.332351	0.289437	0.22137	0.275205	0.510734
	0.401686	0.00296428	0.00296428	0.00296428	0.0481839	0.00296428	0.0586545	0.00296428	0.00296428	0.00296428	0.00296428	0.586231	1.01951	0.489171	0.554136	0.00296428	0.0826024	0.00296428	0.00296428	0.00296428	0.970367	1.17502	1.94635	2.48154	2.63403	2.43272	2.33569	2.44801	2.43695	2.38524	2.14988	2.41031	2.43032	2.45865	2.46297	2.174	2.43909	1.88495	2.31004	1.25843	1.33664	1.60554	1.45843	1.23172	1.27831	1.44306	1.03528	1.14088	1.63472
	NaN	NaN	NaN	NaN	NaN	NaN	NaN	NaN	NaN	NaN	NaN	NaN	NaN	NaN	NaN	NaN	NaN	NaN	0.00378837	0.00378837	0.00378837	0.00378837	0.00378837	0.00378837	0.00378837	0.00378837	0.00378837	0.00378837	0.00378837	0.00378837	0.00378837	0.00378837	0.00378837	0.00378837	0.00378837	0.00378837	0.00378837	1.22992	1.19162	1.05344	0.843787	1.01891	1.06541	0.659879	0.00378837	1.09728	1.1249	0.905424	1.03881
	NaN	NaN	NaN	NaN	NaN	NaN	NaN	NaN	NaN	NaN	NaN	NaN	NaN	NaN	NaN	NaN	NaN	NaN	NaN	NaN	NaN	NaN	NaN	NaN	NaN	NaN	NaN	NaN	NaN	NaN	NaN	NaN	NaN	NaN	NaN	NaN	1.37391	1.59855	1.42389	1.37706	1.10532	2.01949	2.23237	2.26166	1.94639	2.45275	2.40723	1.7549	2.28673
	NaN	NaN	NaN	NaN	NaN	NaN	NaN	NaN	NaN	NaN	NaN	NaN	NaN	NaN	NaN	NaN	NaN	NaN	NaN	NaN	NaN	NaN	NaN	NaN	NaN	NaN	NaN	NaN	NaN	0.740774	0.817946	0.00191151	0.00191151	0.956629	1.28733	1.17854	0.00191151	0.250826	1.1656	1.22912	0.00191151	0.191264	0.00191151	0.00191151	1.51246	0.024349	1.15306	1.3852	1.21442
	0.00296145	0.883423	0.289367	0.204664	0.107242	0.00296145	0.171612	0.00296145	0.127736	0.41234	0.00296145	0.190807	0.00296145	0.00296145	0.00296145	0.00296145	0.0665078	0.00441617	0.00296145	1.30894	0.917905	1.1049	1.47698	1.26579	1.51494	1.08728	0.987883	1.28467	0.77252	1.08979	1.98888	0.854028	1.05946	1.41835	1.46704	1.99147	0.801704	1.19461	1.19868	1.42957	1.28582	1.5851	1.95453	1.00336	1.31791	1.63442	1.53775	0.891613	1.23395
	0.433483	0.00231938	0.00231938	0.00231938	0.00231938	0.00231938	0.00231938	0.00231938	0.00231938	0.00231938	0.424733	1.04321	0.00231938	0.00231938	0.173663	0.00231938	0.00231938	0.00231938	0.00231938	0.00231938	0.00231938	0.00231938	0.00231938	0.699408	0.00231938	0.00231938	0.727811	0.503354	0.668043	0.903966	0.496795	1.06314	0.722094	0.602591	1.87809	0.901887	0.873113	0.813821	1.15531	1.24247	1.28835	1.07353	1.53404	0.867419	1.70946	0.727778	1.01484	0.94097	0.907754
	NaN	NaN	NaN	NaN	NaN	NaN	NaN	NaN	NaN	NaN	NaN	NaN	NaN	NaN	NaN	NaN	NaN	NaN	NaN	NaN	NaN	NaN	NaN	NaN	NaN	NaN	NaN	NaN	NaN	NaN	NaN	NaN	1.85095	1.60311	1.46503	1.58774	1.67909	2.14575	2.4156	2.17144	2.11896	1.87675	1.73486	1.90371	1.70045	1.57144	1.7704	1.39933	2.1517
	NaN	NaN	NaN	NaN	NaN	NaN	NaN	NaN	NaN	NaN	NaN	NaN	NaN	NaN	NaN	NaN	NaN	NaN	NaN	NaN	NaN	NaN	NaN	NaN	NaN	NaN	NaN	0.318439	0.516514	1.31381	2.05383	1.8391	1.55341	1.97611	1.97748	1.96426	2.11658	2.18006	0.767245	1.1581	1.41143	1.14544	1.16511	1.2416	1.25967	1.07241	1.10805	1.13567	1.07455
	0.337477	0.00124525	0.405553	0.307517	0.00124525	1.02333	1.23521	0.62749	0.159272	0.00124525	0.0970047	0.04799	0.113662	0.32534	0.00124525	0.221612	0.145076	1.15595	0.0860661	0.101372	0.382969	0.522474	0.243158	0.264834	0.0725821	0.9113	0.0510436	0.543568	0.0817638	0.0725905	1.16457	1.06918	1.00482	1.31367	1.09553	1.40272	2.11168	1.84446	1.76317	1.8853	1.38833	0.192444	1.65078	0.336719	0.076993	0.00124525	0.00333721	0.076106	1.52288
	NaN	NaN	NaN	NaN	NaN	NaN	NaN	NaN	NaN	NaN	NaN	NaN	NaN	NaN	NaN	NaN	NaN	NaN	NaN	NaN	NaN	NaN	NaN	NaN	0.00874912	0.00420145	0.00420145	0.0516594	0.390688	0.201694	0.00420145	0.0547505	0.00420145	0.156639	1.0774	0.789522	1.01489	1.05755	0.619679	0.697634	0.717656	0.634003	0.672611	0.566845	0.00420145	0.467534	0.844955	0.806491	0.867814
	NaN	NaN	NaN	NaN	NaN	NaN	NaN	NaN	NaN	NaN	NaN	0.206028	0.00155923	0.00155923	0.00155923	0.00155923	0.00155923	0.00155923	0.00155923	0.00155923	0.00155923	0.00155923	0.00155923	0.00155923	0.375157	0.380556	0.3987	0.415169	0.386581	0.706676	0.513649	0.316603	0.306352	0.278877	0.469511	0.31752	0.422855	0.404957	0.314143	0.0568082	0.211976	0.00155923	0.0645656	0.130153	0.271871	0.345697	0.013268	0.0162224	0.00155923
	0.416632	0.00188932	0.00188932	0.712867	0.787723	0.798806	2.07922	2.00087	2.58759	1.93351	1.81685	2.1478	2.04934	2.29119	2.52198	2.09953	2.03163	1.82154	1.70526	2.37092	2.19754	0.00188932	0.594564	0.00188932	0.00188932	0.00188932	0.00188932	0.00188932	0.0521544	0.00188932	0.00188932	0.00188932	0.00188932	0.00188932	0.00188932	0.00188932	0.719841	0.855318	0.00188932	0.0873443	0.734312	0.00188932	0.399683	0.834313	0.721491	0.647905	0.40544	0.715181	0.479394
	2.35394	2.06158	2.37535	2.53634	2.21159	2.37158	2.24775	3.04568	2.40389	2.64031	2.11302	2.10366	2.54937	2.81742	2.74923	2.38734	2.60027	2.24752	2.95358	2.36995	1.89805	1.43068	2.11709	2.49759	2.04084	1.71479	2.16136	2.29784	2.34969	2.04473	2.51297	1.99535	2.07099	2.39836	2.53436	3.62799	3.50877	1.39658	1.75414	1.7293	1.44771	1.3767	1.13346	1.56113	1.71432	1.95152	2.04732	2.11965	2.57196
	1.62965	1.41918	1.44829	1.32273	1.47998	1.408	1.80161	1.42547	1.73933	1.61103	1.27049	1.47558	1.8331	1.31052	2.42459	1.82158	1.62593	1.81068	2.33953	3.05902	2.92198	3.22058	2.33143	2.89057	2.94191	4.34541	5.02449	5.28339	4.23531	4.06987	4.06679	4.77561	3.93353	4.42563	4.44236	3.92706	3.50331	2.5327	3.62257	4.79164	3.61094	4.24695	4.72738	4.4378	4.4075	4.48677	4.83627	4.77471	4.63194
	NaN	NaN	NaN	NaN	NaN	NaN	NaN	NaN	NaN	NaN	NaN	NaN	0.499687	0.885284	0.503792	1.2887	2.12807	1.60086	1.59709	0.589483	0.643708	0.836084	0.00191148	0.00191148	0.00191148	0.00191148	0.00191148	0.867208	0.00191148	0.00191148	1.02608	1.75598	0.00191148	0.00191148	0.00191148	1.35643	1.20632	0.00191148	0.00191148	1.1469	0.00191148	0.00191148	0.00191148	0.00191148	1.09288	0.778352	0.834982	0.803534	0.00191148
	NaN	NaN	NaN	NaN	NaN	NaN	NaN	NaN	0.378864	0.585456	0.571232	0.513805	0.498701	0.541415	0.52742	0.467884	0.667705	0.571314	0.527421	0.00102164	0.702909	0.00102164	0.00102164	0.00102164	0.00102164	0.00102164	0.00102164	0.00102164	0.00102164	1.82615	0.00102164	1.80572	0.00102164	0.00102164	0.00102164	0.974975	0.836911	0.564448	0.758351	0.315154	0.328967	0.798855	0.653396	0.643872	1.02344	0.408116	0.795576	0.634027	0.331575
	NaN	NaN	NaN	NaN	NaN	NaN	NaN	NaN	NaN	NaN	NaN	NaN	NaN	NaN	NaN	NaN	NaN	NaN	1.03726	1.32817	0.00103834	0.770255	0.567897	0.508847	0.00103834	0.325909	0.84494	1.03757	0.496192	0.504352	0.355808	0.430245	0.392826	0.411578	0.362295	0.00103834	0.00103834	0.0503366	0.190755	0.00103834	0.00103834	1.80631	0.00103834	0.00103834	0.00103834	1.10296	0.00103834	0.00103834	1.69283
	0.445449	0.513519	0.619267	0.19377	0.108865	0.632645	0.49078	0.129166	0.422722	0.486149	0.0014624	0.220478	0.0014624	0.503944	0.665676	0.711146	1.0069	1.04868	0.492945	0.409807	0.804645	0.857767	0.979483	0.77755	0.811099	0.928631	0.861139	0.963812	0.859135	0.814282	0.918407	0.800962	0.93536	1.03307	1.05141	0.951371	0.885132	0.952591	0.330482	0.882015	1.16005	0.0833154	0.369107	0.225119	0.646353	0.567902	0.451188	0.857728	0.232189
	NaN	NaN	NaN	NaN	NaN	NaN	NaN	NaN	NaN	NaN	NaN	NaN	NaN	NaN	NaN	0.00209753	0.00209753	0.00209753	0.00209753	0.00209753	0.00209753	0.00209753	0.00209753	0.209645	0.010095	0.00209753	0.291972	0.00209753	0.00209753	0.00209753	0.943903	0.744701	0.659292	0.839933	0.929226	0.646178	0.929369	0.975871	0.801758	0.972106	0.87642	0.755188	0.938037	0.878672	0.869872	0.874953	0.759382	0.720523	0.947768
	0.00260087	0.00260087	0.00260087	0.00260087	0.00260087	0.00260087	0.00260087	0.00260087	0.00260087	0.00260087	0.0231078	0.00260087	0.00260087	0.00260087	0.969231	0.0700465	0.933802	0.90793	0.853486	1.23959	0.851921	0.799107	0.919316	0.792702	0.996816	0.938477	0.930202	0.873716	0.817501	0.750135	1.63575	1.3684	1.6893	1.58574	1.51923	2.36602	2.15019	2.2799	1.96218	2.09369	1.85607	1.57243	1.72575	1.64368	1.62064	1.64098	1.90932	1.57581	1.65916
	NaN	NaN	NaN	NaN	NaN	NaN	NaN	NaN	NaN	NaN	NaN	NaN	0.00134457	0.943209	0.00134457	0.00134457	0.00134457	0.00134457	1.08428	1.07762	0.981736	0.777039	2.23503	1.96805	1.63448	1.45903	0.560887	0.979517	0.00134457	0.388537	0.713535	0.560231	0.486217	0.454447	0.548786	0.520929	0.44921	0.422761	0.00134457	0.634091	0.705928	0.925725	0.941406	0.754797	0.181939	0.881966	0.892903	0.991786	1.18131
	NaN	NaN	NaN	NaN	NaN	NaN	NaN	NaN	NaN	NaN	NaN	NaN	NaN	NaN	NaN	NaN	NaN	NaN	NaN	NaN	NaN	NaN	NaN	NaN	NaN	NaN	NaN	NaN	NaN	NaN	NaN	NaN	NaN	NaN	NaN	NaN	NaN	NaN	NaN	NaN	NaN	NaN	NaN	NaN	NaN	NaN	NaN	NaN	NaN
	NaN	NaN	NaN	NaN	NaN	NaN	NaN	NaN	NaN	NaN	NaN	NaN	NaN	NaN	NaN	NaN	NaN	NaN	NaN	NaN	NaN	NaN	0.0023077	0.0023077	0.0023077	0.0023077	0.0023077	0.0023077	0.0023077	0.0023077	0.111558	0.173817	0.166466	0.0023077	0.0023077	0.0023077	0.0023077	0.0023077	0.646657	1.51606	1.37237	1.47561	1.05348	0.0023077	1.5707	0.903525	0.0023077	1.24657	0.976715
	NaN	0.00243262	0.00243262	0.00243262	0.00243262	0.00243262	0.00243262	0.00243262	1.28522	0.985823	1.09675	1.14211	0.851982	1.03364	0.912091	1.44379	0.448296	0.875342	1.31461	1.10227	0.635896	0.786027	0.88994	1.23082	0.874669	0.803243	1.25814	1.05365	1.26236	1.35904	1.2448	1.30606	1.2328	0.919392	3.53356	2.64888	3.07741	2.55597	1.83883	1.6548	1.47901	1.10565	2.00673	1.78632	2.30472	1.28451	2.0052	1.82739	2.26611
	0.00315436	0.00315436	0.00315436	0.00315436	0.00315436	0.122431	0.00315436	0.00315436	0.00315436	0.00315436	0.00315436	0.00315436	0.00315436	0.00315436	0.00315436	0.379804	0.329817	0.00315436	0.00315436	0.0845246	0.00315436	0.00315436	0.00315436	0.00315436	0.00315436	0.490281	0.810006	1.1083	0.997516	0.903986	0.997447	1.14066	0.805887	0.756218	1.01769	0.975	1.10961	1.24141	0.913623	0.887167	0.612825	0.865151	0.833428	1.41834	0.811503	1.31302	1.16147	1.26169	0.845457
	NaN	NaN	NaN	NaN	NaN	NaN	NaN	NaN	NaN	NaN	NaN	NaN	NaN	NaN	NaN	NaN	NaN	NaN	NaN	NaN	NaN	NaN	NaN	NaN	NaN	NaN	NaN	NaN	NaN	NaN	NaN	2.03992	1.65237	2.21699	2.79402	2.93733	2.95021	2.92011	2.36051	2.3399	2.39121	2.23133	1.74569	1.78449	1.72104	1.9327	1.71021	1.69245	1.81685
	0.59257	0.478925	0.0022177	0.590693	0.719757	0.633789	0.476307	0.0022177	0.368614	0.913829	0.191681	0.492019	0.0022177	0.0022177	0.0022177	0.0022177	0.0022177	0.0022177	0.0022177	0.0022177	0.0022177	0.0022177	0.0022177	0.0022177	0.110433	0.714088	0.570182	0.677454	0.826085	1.03078	0.861145	0.84622	0.83713	1.62374	1.93526	1.88955	1.51335	1.10204	1.47526	0.561366	0.394586	0.571924	0.531659	1.02203	0.712809	0.508721	0.664962	0.789177	0.46438
	NaN	NaN	NaN	NaN	NaN	NaN	NaN	NaN	NaN	NaN	NaN	NaN	NaN	NaN	NaN	NaN	NaN	NaN	NaN	NaN	NaN	NaN	NaN	NaN	NaN	NaN	NaN	0.00118942	0.00118942	0.00118942	0.00118942	0.00118942	0.00118942	0.00118942	0.00118942	0.00118942	0.00118942	0.162504	0.294239	0.0986387	0.294696	0.654658	0.257639	0.135996	0.363076	0.32812	0.193562	0.30277	0.327552
	NaN	NaN	NaN	NaN	NaN	NaN	NaN	NaN	NaN	NaN	NaN	NaN	NaN	0.00297565	0.00297565	0.00297565	0.00297565	0.0813685	0.00297565	0.00297565	0.00297565	0.00326711	0.550957	0.423437	1.62001	1.23583	1.36419	1.2342	1.15527	1.16489	1.02397	1.07476	2.34194	2.78344	2.35008	2.57045	2.33089	2.00361	2.63604	2.23126	2.28137	2.23415	1.98745	2.55481	1.94999	2.58249	2.20014	3.21101	2.22304
	2.04915	1.95664	2.37655	2.46374	2.72871	2.67099	3.09513	2.86482	2.73978	2.8018	2.67038	2.74604	2.48778	3.43959	3.14555	2.51586	2.63562	2.47148	2.52113	2.02095	1.83526	2.05978	2.12703	1.93988	1.77351	1.92596	1.9754	2.11339	1.76234	1.55687	1.30008	2.27743	1.83351	3.2238	2.52372	4.21379	2.51023	2.52339	3.07854	4.2083	3.61845	3.9121	2.97527	1.89617	1.64077	0.651974	1.00897	1.32977	1.23399
	NaN	NaN	NaN	NaN	NaN	NaN	0.00135711	0.00135711	0.00135711	0.00135711	0.00135711	0.00135711	0.00135711	0.00135711	0.00135711	0.00135711	0.00135711	0.00135711	0.00135711	0.00135711	0.00135711	0.166811	0.169907	0.249086	0.381049	0.305156	0.182434	0.194636	0.381923	0.193092	0.19083	0.296683	0.246232	0.245923	0.238907	0.710663	0.714908	0.578632	0.433648	0.510439	0.585182	0.523666	0.430904	0.564836	0.422991	0.420976	0.3437	0.379734	0.319523
	NaN	NaN	NaN	NaN	NaN	NaN	NaN	NaN	NaN	NaN	NaN	NaN	NaN	NaN	NaN	NaN	NaN	NaN	NaN	NaN	NaN	NaN	NaN	NaN	NaN	NaN	NaN	NaN	NaN	NaN	NaN	NaN	NaN	NaN	NaN	NaN	NaN	4.15308	3.04769	3.81359	3.0949	3.52444	4.08002	4.68422	3.61069	4.1604	3.33703	3.29746	4.38398
	0.072368	0.0034334	0.198034	0.911018	0.0034334	0.0655531	0.0034334	0.0778367	0.0034334	0.0034334	0.0277811	0.0034334	0.168476	0.0034334	0.0034334	0.0034334	0.0034334	0.0034334	0.0034334	0.135682	0.504052	0.0748503	0.232174	0.0034334	0.460034	0.635119	0.820882	0.67868	0.958698	1.13075	0.895124	0.872417	1.10882	1.00689	1.03526	1.43786	1.5634	1.0151	1.00477	1.12405	0.772622	1.09382	1.08093	1.03821	1.1163	1.03305	1.19017	1.20879	1.15432
	4.78457	5.09563	4.68019	4.47861	4.19994	3.96281	4.67569	4.24638	4.05464	3.2021	4.09269	3.56665	4.2718	4.21376	3.71624	4.26781	4.91852	4.37837	4.5693	4.72983	4.10672	3.89298	4.09285	4.6188	3.85075	3.90305	4.5272	4.10164	4.24053	3.37618	3.37625	3.74806	3.80473	4.43334	3.62656	3.55337	3.93476	3.73732	4.12924	4.8849	4.36259	3.87127	3.73862	5.26041	5.08604	5.49886	5.837	5.41284	5.64645
	NaN	NaN	NaN	NaN	NaN	NaN	NaN	NaN	NaN	NaN	NaN	NaN	NaN	NaN	NaN	NaN	NaN	NaN	NaN	NaN	NaN	NaN	NaN	NaN	NaN	NaN	NaN	NaN	NaN	NaN	NaN	NaN	3.14788	2.84269	2.75193	3.0148	2.91148	2.94921	3.40447	3.16219	2.55186	2.41825	3.42783	4.1411	4.40431	3.9087	4.50554	3.88992	3.97829
	NaN	NaN	NaN	NaN	NaN	NaN	NaN	NaN	NaN	NaN	NaN	NaN	5.13727	5.21163	5.0604	5.1845	4.80689	4.63075	4.27832	4.2902	5.37675	4.82737	4.4305	3.9201	3.89996	4.6184	4.78485	5.33393	4.63073	5.0473	5.07478	4.85068	4.99679	4.92926	6.12075	5.83249	6.15291	5.7762	4.77137	6.01586	4.39589	5.10489	5.77465	5.05401	6.02757	5.91113	5.20077	4.93622	4.74757
	NaN	NaN	NaN	NaN	NaN	NaN	NaN	NaN	NaN	NaN	NaN	NaN	NaN	NaN	NaN	NaN	NaN	NaN	NaN	NaN	NaN	NaN	NaN	NaN	1.12523	0.664751	0.920866	1.08707	1.68969	2.08676	2.27777	2.0177	2.29429	1.37157	1.718	1.7897	1.74094	1.61335	1.80797	1.51354	1.40607	1.51796	1.34183	1.39072	1.3483	1.24823	1.6632	1.78692	1.72948
	NaN	NaN	NaN	NaN	NaN	NaN	NaN	NaN	NaN	NaN	NaN	NaN	NaN	NaN	NaN	NaN	NaN	NaN	NaN	NaN	NaN	NaN	NaN	NaN	NaN	NaN	NaN	NaN	NaN	NaN	NaN	NaN	NaN	NaN	NaN	NaN	1.54029	1.5509	1.49928	1.40333	2.26061	1.45674	1.67461	2.37393	1.64546	1.78847	1.83914	1.86349	2.89357
	NaN	NaN	NaN	NaN	NaN	NaN	NaN	NaN	NaN	NaN	NaN	NaN	NaN	NaN	NaN	NaN	NaN	NaN	NaN	NaN	NaN	NaN	NaN	NaN	NaN	NaN	NaN	1.07522	0.0024074	0.0024074	0.0024074	0.0024074	0.0024074	0.0024074	0.0024074	0.0024074	0.0024074	0.304447	0.0024074	0.0024074	0.0024074	1.03025	0.0024074	0.0024074	0.149515	0.153831	0.0024074	0.0024074	0.198511
	NaN	NaN	NaN	NaN	NaN	NaN	NaN	NaN	NaN	NaN	NaN	NaN	NaN	NaN	NaN	NaN	NaN	NaN	NaN	NaN	NaN	NaN	NaN	NaN	NaN	NaN	NaN	NaN	NaN	NaN	NaN	NaN	NaN	NaN	NaN	NaN	0.159015	0.187543	0.184043	0.154595	0.136567	0.0918607	0.29126	0.16188	0.122248	0.138107	0.0956089	0.159711	0.120067
	2.09519	2.3653	4.02266	4.56237	4.00779	4.09965	4.19506	4.26101	4.40486	3.90361	3.97016	3.464	3.27948	2.8615	3.22091	3.20848	2.28295	3.54182	2.70558	2.8823	3.64091	4.27478	2.90837	2.78022	2.94318	4.07123	2.15285	2.45684	2.44233	2.03702	2.46746	3.55643	2.45342	2.24186	3.40783	3.94937	2.5926	2.10562	2.88648	2.42197	2.45839	1.85404	2.45327	2.2862	2.51589	2.71945	2.3243	2.29479	2.56507
	NaN	NaN	NaN	NaN	NaN	NaN	NaN	NaN	NaN	NaN	NaN	NaN	NaN	NaN	NaN	NaN	NaN	NaN	NaN	NaN	0.00264567	0.00264567	0.00264567	0.00264567	1.13251	1.64765	1.64931	2.54864	1.90742	1.10596	2.19911	2.45893	2.02299	2.23574	2.03905	1.88187	1.91749	0.982756	1.02131	0.934549	0.922685	0.779093	0.21583	1.13213	0.995505	1.06325	0.597022	0.712993	0.960752
	NaN	2.28824	0.0035808	1.44584	1.34682	0.0035808	1.06045	0.0035808	1.85224	0.0035808	0.0035808	1.51396	0.0035808	1.45781	1.40545	0.0035808	0.0035808	0.219726	1.07472	1.23007	1.43067	1.58627	1.23067	1.35311	1.30924	1.12178	1.76325	1.27114	1.18036	1.29345	1.28159	1.19503	2.29591	2.79262	1.15663	2.65649	2.83643	1.69907	1.07754	1.43708	1.28015	1.50927	1.89211	2.01338	1.76342	1.80949	1.87765	0.961951	0.993285
	0.00158958	0.00158958	1.58173	1.53358	1.99383	1.74537	1.69745	0.90801	2.17965	1.73688	1.58026	1.83901	0.688132	1.78799	1.55018	3.11905	1.68809	1.86032	3.80043	1.58237	1.99772	2.84511	1.23017	1.33436	1.36309	1.85669	2.1654	2.20076	1.75834	1.76179	2.44369	1.86111	1.88274	1.5772	1.58469	1.76424	3.12658	2.49892	2.75987	2.24471	1.60628	1.02392	0.850508	1.18752	0.968217	1.37108	1.35062	1.6817	1.21518
	NaN	NaN	NaN	NaN	NaN	NaN	1.36537	0.540078	0.843031	0.778863	0.897347	0.618602	0.728398	0.901918	0.74279	0.640526	0.611641	0.406495	0.667526	0.809226	0.563159	0.591061	0.425194	1.2306	1.17219	1.25698	0.40799	0.691961	0.672595	0.72356	0.760317	0.529292	0.635562	0.473666	0.498155	0.914648	2.05228	1.32161	1.2683	0.247411	2.28705	0.517981	0.498473	0.263948	0.315562	1.87938	1.89104	0.345545	2.09673
	0.00194356	0.00194356	1.09424	0.00194356	0.00194356	0.00194356	0.00194356	0.00194356	0.00194356	0.00194356	0.00194356	0.00194356	0.00194356	1.0693	0.00194356	0.00194356	0.00194356	0.00194356	0.00194356	0.25265	0.971105	0.548635	0.00194356	0.00194356	0.00194356	0.00194356	0.00194356	0.0902312	0.00194356	0.111251	1.0643	0.138256	0.999984	1.06764	1.1469	2.47128	1.64077	1.46926	1.07583	1.17873	0.992577	1.03787	1.44127	1.03184	1.54365	1.5134	1.22533	1.05958	1.02343
	NaN	NaN	NaN	NaN	NaN	NaN	NaN	NaN	NaN	NaN	NaN	NaN	NaN	0.914507	0.96294	0.946311	1.61728	0.785404	0.989724	1.14267	0.855725	1.53522	1.71919	0.883966	0.671115	0.736879	0.717677	1.17583	1.029	0.557867	0.908106	0.983834	0.87342	1.15177	1.92414	1.47216	2.501	2.94366	2.45043	2.65067	1.88522	2.13526	2.11016	2.13486	2.48474	2.02957	2.34526	1.40311	1.45973
	NaN	NaN	NaN	NaN	NaN	NaN	NaN	NaN	NaN	NaN	NaN	NaN	NaN	NaN	NaN	NaN	NaN	NaN	NaN	NaN	NaN	NaN	NaN	NaN	NaN	NaN	NaN	NaN	NaN	NaN	NaN	NaN	1.54022	1.74795	1.60756	1.22222	1.10502	1.12074	0.883684	0.575058	1.05037	0.491687	0.523273	0.5025	0.438553	0.583013	0.397088	0.236803	0.499227
	0.00141571	0.00141571	1.07883	1.21388	0.879214	0.937125	1.22979	1.12199	0.922087	1.1163	0.863414	1.56136	1.58295	0.00141571	0.00141571	0.14953	0.00141571	0.00141571	0.00141571	0.274552	0.888844	0.00141571	0.00141571	1.17306	0.00141571	0.00141571	0.00141571	0.00141571	0.778802	1.07399	0.800227	1.05341	0.783618	1.17544	0.794575	2.56315	2.14399	0.628404	0.856688	0.833432	1.23429	1.77195	1.41246	0.00141571	0.00141571	0.00141571	0.00141571	0.0978966	0.00141571
	NaN	NaN	NaN	NaN	NaN	NaN	NaN	NaN	NaN	NaN	NaN	NaN	NaN	NaN	NaN	NaN	NaN	NaN	NaN	NaN	NaN	NaN	NaN	NaN	NaN	NaN	NaN	NaN	NaN	NaN	NaN	NaN	NaN	NaN	0.00106732	0.00106732	0.00106732	0.00106732	0.00106732	0.00106732	0.00106732	0.00106732	0.821342	0.649221	0.26133	0.833513	0.00106732	0.00106732	0.168483
	NaN	NaN	NaN	NaN	NaN	NaN	NaN	NaN	NaN	NaN	NaN	NaN	NaN	NaN	NaN	NaN	NaN	NaN	NaN	NaN	NaN	NaN	NaN	NaN	NaN	NaN	NaN	NaN	NaN	NaN	NaN	NaN	2.55808	1.82315	1.88699	1.99931	2.02192	1.42496	2.61453	2.63612	2.30752	2.3615	1.89293	3.25335	2.68645	1.64573	2.6644	2.66699	2.11103
	1.20448	1.04554	1.01592	0.962356	1.19084	1.1579	0.914597	1.08303	1.25064	1.34787	0.999625	0.877882	1.34266	1.14992	1.11673	1.15528	1.1989	0.943108	1.9282	0.975273	0.990819	1.02895	2.39207	1.14449	1.14384	0.715896	0.976227	1.04657	2.33451	1.56207	1.15062	1.25127	1.12235	0.981158	1.04219	0.917429	0.983492	0.545957	0.727701	0.805586	0.541856	1.26792	2.22019	1.04061	1.09109	0.834088	0.773759	0.713993	1.36803
	1.23737	2.01831	2.32691	1.96001	1.94835	2.09583	2.24067	2.45758	2.59634	2.31808	2.22017	2.75631	2.50147	2.15339	2.79592	2.37893	2.64857	2.41531	2.69707	2.20081	2.22027	1.27647	1.4796	1.27623	1.32925	1.39748	1.67766	1.31436	1.73636	1.66176	1.41169	0.0029236	1.98396	1.61109	1.76001	1.34933	1.72825	1.53967	1.68764	1.74191	2.0516	1.94511	2.20808	1.76852	1.83656	1.88488	1.86448	1.65533	1.70855
	0.00189756	0.0716103	0.00189756	0.416578	0.0492478	0.00189756	0.0903226	0.905206	0.00189756	0.00189756	0.00189756	0.00189756	0.129249	0.189993	1.22061	0.464988	1.30007	1.18222	1.32077	0.960111	1.25296	1.38737	1.16514	1.28052	1.21085	1.21186	1.99542	1.24683	1.27068	1.55293	0.986571	1.14073	1.16165	1.29052	1.23974	1.56407	1.52935	1.86759	1.79445	0.721979	0.845019	0.466813	0.595018	0.504608	0.575862	0.474763	0.557073	0.482302	0.145441
	NaN	NaN	NaN	NaN	NaN	NaN	NaN	NaN	NaN	NaN	NaN	NaN	NaN	NaN	NaN	NaN	NaN	NaN	NaN	NaN	NaN	NaN	NaN	NaN	NaN	NaN	0.895864	0.538091	0.00184927	0.830519	0.318741	0.400435	0.771152	0.482187	0.786648	0.435408	0.529602	0.211634	0.175625	0.541124	0.102397	0.136837	0.317026	0.642773	1.22033	1.16661	0.580858	0.459807	0.299368
	NaN	NaN	NaN	NaN	NaN	NaN	NaN	NaN	NaN	NaN	NaN	NaN	NaN	NaN	NaN	NaN	NaN	NaN	NaN	NaN	NaN	NaN	NaN	NaN	NaN	NaN	NaN	NaN	NaN	NaN	NaN	NaN	NaN	NaN	NaN	NaN	NaN	NaN	NaN	NaN	NaN	NaN	NaN	NaN	NaN	NaN	NaN	NaN	NaN
	NaN	NaN	NaN	NaN	NaN	NaN	NaN	NaN	NaN	NaN	NaN	NaN	NaN	NaN	NaN	NaN	NaN	NaN	NaN	0.00409532	0.00409532	0.00409532	0.00409532	0.00409532	0.00409532	0.896312	0.00409532	0.00409532	0.00409532	0.00409532	0.00409532	0.00409532	0.0419604	0.00409532	0.00409532	0.00409532	0.00409532	0.00409532	0.00409532	0.00409532	0.00409532	0.0175837	0.762741	1.12455	0.397435	1.24554	1.04081	0.882867	1.01489
	0.146817	0.0822844	0.00157932	0.00157932	0.00157932	0.00157932	0.00157932	0.00157932	0.00157932	0.00157932	0.00157932	0.00157932	0.00157932	0.0206836	0.00157932	0.135942	0.117637	0.00157932	0.0784319	0.110476	0.00157932	0.00157932	0.695983	0.00157932	0.00157932	0.00157932	0.0032325	0.00157932	0.00157932	0.00157932	0.00157932	0.00157932	0.61498	0.354907	0.868176	0.644703	0.671036	0.577488	0.398291	0.15267	0.327073	0.238506	0.255678	0.22633	0.361608	0.391173	0.410328	0.390757	0.483741
	NaN	0.00117338	0.00117338	0.00117338	0.722885	0.697685	0.783044	0.835272	0.660104	0.772444	1.0555	0.595664	3.51916	3.65136	3.6474	3.31303	3.8876	4.79404	3.9559	4.22225	3.92762	3.11896	4.29357	2.57236	1.68648	3.23335	4.08951	4.25045	3.97663	3.01328	3.91981	4.30059	3.57278	2.9584	3.16595	2.90126	3.38991	4.05682	4.11734	3.17946	3.9916	4.28154	3.06694	4.0308	3.47718	2.98009	4.65227	4.28048	4.51625
	NaN	NaN	NaN	NaN	NaN	NaN	NaN	NaN	NaN	NaN	NaN	NaN	NaN	NaN	NaN	NaN	NaN	NaN	NaN	NaN	NaN	NaN	NaN	NaN	NaN	0.00143126	1.86954	1.56658	1.80938	1.62883	1.33219	0.00143126	1.80036	1.88433	1.75697	1.69372	1.52704	1.83623	1.75884	1.68729	1.84679	1.46306	0.998192	1.80684	1.54703	1.32829	0.976455	1.30428	1.23803
	0.237054	1.5787	1.53907	1.73067	1.39155	1.55673	1.65195	1.28303	1.55171	1.47205	1.35599	1.72758	1.63505	1.47181	1.27796	3.26645	3.57747	3.34644	2.86847	1.61425	2.19185	2.25126	2.33216	2.06758	1.60409	2.02003	2.17873	2.02886	1.59242	2.15916	2.35731	1.13983	0.907613	1.11301	1.591	0.75142	2.18446	1.60143	1.68952	1.08327	1.12465	0.955281	1.23467	0.442735	0.808111	0.980374	0.887949	0.856146	0.368506
	0.388858	0.00135064	0.00135064	0.0373403	0.00135064	0.00135064	0.00135064	0.786312	0.959656	0.00135064	0.00135064	0.00135064	0.00135064	0.00135064	0.00135064	0.00135064	0.12066	0.59532	0.16097	0.444557	0.00135064	0.00135064	0.515618	0.0320475	0.00135064	0.251608	0.00135064	1.12101	1.1109	0.72694	0.975275	0.940367	1.14898	1.00639	1.05743	0.00135064	0.00135064	0.517548	0.568373	0.513833	0.585297	0.541594	0.372764	0.316299	0.219926	0.298018	0.511089	0.338429	0.386525
	NaN	NaN	NaN	NaN	NaN	NaN	NaN	NaN	NaN	NaN	NaN	NaN	NaN	NaN	NaN	NaN	NaN	NaN	NaN	NaN	NaN	NaN	NaN	NaN	NaN	6.50316	7.01778	6.60827	6.58292	6.65255	6.55613	7.2676	6.43635	6.80276	7.25265	6.91974	6.80321	6.60361	6.48459	6.47087	6.67408	6.41927	6.39698	6.94253	7.00305	7.0713	6.46416	6.45514	6.90183
	0.83819	0.892575	0.804391	1.11559	1.2603	1.11362	0.888822	0.899512	0.967211	1.14665	0.809573	0.867192	0.921006	1.13643	0.889969	1.29401	1.0587	1.30318	1.09385	0.957849	0.755645	0.987646	0.985374	1.33132	1.07843	0.997056	0.65625	0.97758	0.688804	0.80993	0.945358	0.887515	1.18913	1.00732	0.833969	1.1781	0.795195	2.16829	0.267899	1.84051	0.895695	0.816149	0.534603	1.1013	0.970808	0.922416	0.84631	0.871534	0.900184
	0.422276	0.120701	0.284147	0.722395	2.09765	1.85976	0.00163233	0.00163233	0.00163233	0.101321	0.0386793	0.00163233	0.00163233	0.00163233	0.00163233	0.602575	0.468003	0.654142	0.612046	0.63936	0.654937	0.832732	0.624816	0.550959	0.595197	0.572816	0.435579	0.505713	0.586107	0.454685	0.634062	0.486344	0.670635	0.679708	0.52889	0.659614	0.662711	0.64559	0.655672	0.430275	0.465406	0.525026	0.56174	0.543443	0.613817	0.565606	0.336585	0.388521	0.335253
	NaN	NaN	NaN	NaN	NaN	NaN	NaN	NaN	NaN	NaN	NaN	NaN	NaN	NaN	NaN	NaN	NaN	NaN	NaN	NaN	NaN	NaN	NaN	NaN	NaN	NaN	NaN	NaN	NaN	NaN	NaN	NaN	NaN	NaN	NaN	NaN	0.652053	0.589345	0.535582	0.322288	0.403862	0.461185	0.192057	0.271451	0.209731	0.154507	0.010448	0.181143	0.0885235
	0.00198016	0.403333	0.00198016	0.22609	0.0897998	0.0691337	0.00198016	0.330713	0.665816	2.13978	1.80664	1.7109	1.91731	1.20317	1.48767	1.00918	1.31236	1.18127	1.04953	1.36174	1.41251	0.27677	1.21167	1.27442	1.14773	1.21872	1.21962	3.69812	3.8132	3.04812	3.26339	3.9067	4.02951	3.50984	3.94893	3.79123	3.92987	3.83691	3.7884	2.48321	2.61894	2.81007	2.5736	2.5491	2.18748	2.07537	3.37667	2.75592	2.99598
	NaN	NaN	NaN	NaN	NaN	NaN	NaN	NaN	NaN	NaN	NaN	NaN	NaN	NaN	NaN	NaN	NaN	NaN	NaN	NaN	NaN	NaN	NaN	NaN	NaN	NaN	NaN	NaN	NaN	NaN	NaN	NaN	NaN	NaN	1.7787	1.2981	1.62217	0.693204	0.720816	1.20033	0.896301	0.620528	0.618097	1.13488	0.248388	0.3482	0.325062	1.05683	0.268747
	NaN	NaN	NaN	NaN	NaN	NaN	NaN	NaN	NaN	NaN	NaN	NaN	NaN	0.00250185	0.00133983	0.00133983	0.00133983	0.00133983	0.208123	0.00133983	0.00133983	1.08041	1.22371	1.12243	1.04017	1.06545	1.1673	1.4206	1.37285	1.79413	1.70301	2.20098	5.3357	1.97607	2.22738	2.12456	1.82106	0.778328	1.43531	1.00666	1.24645	0.757351	0.852166	0.958573	1.04837	1.04558	0.819939	0.873991	0.926411
	0.896861	0.00157519	0.00157519	0.00157519	0.00157519	0.00157519	0.00157519	0.00157519	0.00157519	0.00157519	0.00157519	0.00157519	0.00157519	0.00157519	0.00157519	0.904154	0.95798	0.896647	1.31258	1.42189	1.21801	0.811945	0.899166	0.985833	0.7946	0.733337	0.777759	1.00484	0.962562	1.08087	0.823727	0.736649	0.755816	1.24144	1.36672	1.07509	1.04829	0.637031	0.698386	0.855405	0.913619	0.79517	0.87516	0.743308	0.732963	1.87454	0.736585	0.788283	1.27441
	NaN	NaN	NaN	NaN	NaN	NaN	0.0763172	0.00320602	0.220055	0.00320602	0.0123084	0.00320602	0.00320602	0.00320602	0.00320602	1.41751	0.00320602	0.00320602	0.00320602	0.00320602	0.00320602	0.00320602	0.246283	1.2506	1.2749	1.22562	0.777114	1.05907	1.10942	1.17202	1.14073	1.28053	0.984221	2.12195	1.99289	1.91607	2.08899	2.12056	1.47387	1.30041	1.01333	1.17338	1.18242	1.14792	1.11547	1.24267	0.885685	1.3111	1.06052
	NaN	NaN	NaN	NaN	NaN	NaN	NaN	NaN	NaN	NaN	NaN	NaN	NaN	NaN	NaN	1.45934	1.66577	2.02919	1.87657	1.81344	1.91703	2.03471	1.77379	1.87042	1.59316	1.97523	1.86486	1.79127	1.9135	1.15571	1.04814	1.6944	1.70216	1.50202	2.03867	1.75532	1.6025	1.75306	1.30919	0.66909	0.757915	1.23475	0.995006	1.3231	0.963699	0.860154	0.795558	1.16304	0.732057
	NaN	NaN	NaN	NaN	NaN	NaN	NaN	NaN	NaN	NaN	NaN	NaN	NaN	NaN	NaN	NaN	NaN	NaN	NaN	NaN	NaN	NaN	NaN	0.109918	0.00166447	0.00166447	0.00166447	1.52965	1.44038	1.44368	1.52609	1.36692	1.95526	1.24824	1.25297	1.09359	1.0738	1.71335	1.80599	0.842881	0.48582	0.821359	0.841455	1.05351	0.631642	0.673904	0.00166447	0.711529	1.0198
	1.08351	0.84945	1.21202	1.32187	1.70888	1.23833	0.717908	0.833682	0.797268	0.759564	0.944612	1.00285	1.14865	0.901269	0.880208	0.718008	1.05228	0.9757	0.931171	0.797525	1.09797	0.892885	1.19847	0.939385	0.852591	0.911512	1.22412	0.838954	0.832913	1.07125	0.908776	1.09591	0.964543	1.14274	1.23291	1.09346	1.50848	2.03449	1.73683	1.07226	0.772367	0.92832	0.959413	0.882398	0.889687	0.886849	0.808756	0.995082	0.79658
	1.32794	1.09917	0.946215	1.39011	1.01033	1.11575	1.2058	1.38206	1.00565	1.19244	1.24348	1.13889	1.35642	1.11386	1.15566	2.42699	2.23316	2.20935	2.3462	2.20676	1.66889	1.51416	1.7576	2.09006	1.74189	1.50079	1.63429	1.40569	1.60712	0.992075	1.64433	1.0901	1.82315	1.59305	1.13381	0.898096	1.04543	1.10698	1.08657	1.09111	1.33089	1.12983	1.28157	1.44813	1.19846	1.15136	0.986158	1.00671	1.45268
	NaN	NaN	NaN	NaN	NaN	NaN	NaN	NaN	NaN	NaN	NaN	NaN	NaN	NaN	NaN	NaN	NaN	NaN	NaN	NaN	NaN	NaN	NaN	NaN	NaN	NaN	NaN	NaN	NaN	0.0113479	0.00374105	0.157974	0.00374105	2.1476	1.14473	2.44762	1.27254	0.872692	1.16362	1.5529	1.42325	1.10176	1.41038	1.64346	1.39835	1.31036	1.51081	2.12525	1.59077
	1.26092	1.63187	1.7003	1.44976	1.58174	0.706765	1.26319	1.44414	1.58955	1.93966	1.18161	2.42741	1.59582	2.34691	2.2017	2.32762	2.4078	2.21644	2.26203	1.42346	1.84426	1.43721	1.45332	1.50825	1.79265	1.45559	1.20685	1.29637	1.82718	1.50484	1.48121	1.57245	2.92571	2.44437	2.59151	3.01115	2.62054	2.95056	1.5975	1.14474	1.62281	1.29066	1.34041	1.57014	1.84345	1.45743	0.870888	1.6677	1.9595
	NaN	NaN	NaN	NaN	NaN	NaN	NaN	NaN	NaN	NaN	NaN	NaN	NaN	NaN	NaN	NaN	NaN	NaN	NaN	NaN	NaN	NaN	NaN	0.596231	0.392651	0.397011	0.952727	0.537257	0.0204655	0.0757328	0.0944402	0.00137392	0.292945	0.78685	0.755045	1.25246	1.10706	0.93557	0.770402	0.609107	0.551262	0.745039	0.946933	0.833758	0.836128	1.0378	1.27582	0.988233	0.763653
	NaN	NaN	NaN	NaN	NaN	NaN	NaN	NaN	NaN	NaN	NaN	NaN	NaN	0.00162212	0.0135158	0.12535	0.00162212	0.00162212	0.00162212	1.19978	1.22557	1.93505	1.9354	1.73548	0.928861	1.97358	1.81637	1.81861	2.0329	2.01059	3.42706	3.21653	3.25816	3.31223	2.85116	2.27105	2.82581	1.10777	1.41776	1.29682	0.627022	0.900979	0.873	0.607093	0.715829	0.694582	0.0632556	0.00162212	0.815615
	2.51633	1.86265	0.00493195	0.76604	1.30909	2.02343	1.94538	1.70383	2.0727	1.20483	1.11962	1.20967	1.24875	1.47616	1.06205	0.00493195	1.27595	0.862839	0.0720689	0.138517	0.0927699	0.337578	0.00493195	1.36701	1.07775	1.31491	1.37772	1.66624	2.22232	1.19231	1.75653	2.52706	2.37559	1.50024	2.0527	1.77484	1.27199	1.34573	1.04986	1.53286	1.49238	0.886877	1.05368	1.24347	0.779848	0.728358	0.896936	0.86753	1.37531
	2.82422	3.63286	5.04012	4.77378	5.15766	4.27233	4.37882	4.88773	4.50782	4.62803	3.7467	4.00931	3.29097	4.24445	4.14106	4.06046	4.07511	4.02682	3.84452	4.00358	4.09557	4.075	4.29491	4.05026	5.52424	5.25058	5.5013	4.8538	5.35891	4.97401	3.78364	3.42534	4.22071	4.17184	3.62037	3.59324	3.56326	2.46387	2.98636	2.05959	1.6615	2.10289	1.98493	1.55782	1.21679	1.42634	2.12753	2.15584	1.557
	0.00778179	0.16196	0.023189	0.00182855	0.0488925	1.00828	1.10765	1.23505	1.17521	1.09257	1.16732	1.55204	2.67441	2.63924	2.77717	2.73978	2.51148	2.55478	1.73326	1.87786	1.45687	1.11295	1.93766	1.57116	1.81594	1.53843	1.3705	1.9022	2.22838	2.3546	1.95297	2.26105	2.04497	2.86152	2.56269	1.15594	1.16163	1.02992	1.13789	1.12027	1.11754	1.04084	0.742035	0.984171	1.18626	1.01248	1.44862	1.14528	1.44994
	0.000956681	0.000956681	0.000956681	0.000956681	0.000956681	0.307747	0.000956681	0.000956681	0.000956681	0.246993	0.000956681	0.000956681	0.000956681	0.000956681	0.000956681	0.00231286	0.000956681	0.000956681	0.000956681	0.000956681	0.000956681	0.0631064	0.000956681	0.000956681	0.000956681	0.000956681	0.000956681	0.000956681	0.000956681	0.000956681	1.72682	0.000956681	0.000956681	0.000956681	0.054964	0.000956681	0.441624	0.687878	0.794845	0.778188	0.692794	0.674094	0.704299	0.440705	0.622904	0.568704	0.379267	0.488395	0.592726
	0.00177212	0.991866	2.08914	0.00177212	1.49893	1.65132	0.00177212	0.042332	0.0361417	0.00177212	0.00177212	0.00177212	0.00177212	0.00177212	0.00177212	0.00177212	0.00177212	0.00177212	0.00177212	0.00177212	0.576179	0.0619883	0.00177212	0.00177212	0.494969	0.00177212	0.00177212	0.00177212	0.00177212	0.00177212	0.00177212	0.00177212	1.16598	0.00177212	0.00177212	0.77965	0.932027	0.886063	0.601447	0.529584	1.0466	0.551401	0.405083	0.486889	0.348357	0.32635	NaN	NaN	NaN
	1.12034	1.55452	0.932209	1.1026	1.40307	1.43776	0.745129	0.618663	1.30632	1.07059	1.57737	1.83462	1.89039	2.45753	2.95076	2.42475	2.80176	2.87156	2.68301	1.88794	2.71054	1.98717	1.85179	2.59812	2.80631	3.5455	2.24666	2.11618	2.68649	2.38917	2.37137	1.56391	1.47729	1.43289	1.68996	1.55322	2.88643	2.57349	1.55806	1.7678	1.33196	1.24502	1.09782	0.570333	0.474298	0.457146	0.619122	0.431545	0.629548
	0.289115	0.00104553	0.00104553	0.00104553	0.00104553	0.00104553	1.67078	0.00104553	0.00104553	0.00104553	0.00104553	0.00104553	0.00104553	0.107216	0.514083	0.00104553	0.00104553	0.475227	0.743973	0.560883	0.678928	0.358687	0.308271	0.376408	0.0526677	0.39635	0.269307	0.0863964	0.258649	0.0677923	0.165291	0.694075	0.250179	0.481549	0.165688	0.223772	2.04672	0.00104553	0.00104553	0.0541171	0.0810235	0.560868	0.00104553	0.0743083	0.00104553	0.00104553	0.00104553	0.4849	0.00104553
	NaN	NaN	NaN	NaN	NaN	NaN	1.23326	1.03951	0.985364	1.23855	1.13735	0.791383	1.18808	1.21818	0.0017228	0.33862	1.22683	1.11151	0.00142539	0.00142539	1.23807	1.1757	1.21041	0.00142539	1.65842	0.00142539	1.3391	1.28823	0.00142539	1.4058	1.53045	1.14992	1.48313	1.27708	1.24507	0.977913	0.505404	1.00881	0.8761	1.2599	0.926763	0.655641	1.05999	0.99062	0.964988	1.24481	1.1876	1.16583	1.17089
	2.60403	2.78346	1.65627	2.04816	0.00156666	0.00156666	0.130451	0.00156666	0.00156666	0.00156666	0.18764	0.00156666	0.0684922	0.00156666	0.0581089	0.218653	0.00156666	1.04936	0.234276	0.00156666	0.0561181	0.00156666	0.00156666	0.113737	0.00156666	0.0891095	0.00156666	0.00156666	0.0937384	0.00156666	0.109088	0.177581	0.00156666	0.0951276	0.064051	1.49222	1.80157	1.07203	1.04665	0.507491	0.492137	0.27582	0.00156666	0.71866	0.442331	0.375088	0.23487	0.633907	1.26279
[truncated: 12 more columns]

## Sheet: Fig 5c
3B/7 FRET	5/7 FRET
0.683676	0.460324
0.655364	0.355708
0.72748	0.512235
0.480064	0.240398
0.378747	0.280154
0.738856	0.651288
0.767167	0.520109
0.608707	0.341515
0.632504	0.34339
0.743067	0.437578
0.474043	0.21602
0.613317	0.39696
0.606939	0.435188
0.33941	0.363928
0.56977	0.328828
0.678373	0.48034
0.376316	0.263973
0.613706	0.532118
0.421812	0.0842168
0.249767	0.00396356
0.366412	0.699761
0.393427	0.235664
0.293188	0.138558
0.522783	0.18141
0.117047	0.33718
0.429805	0.286212
0.613862	0.405807
0.352752	0.47102
0.508495	0.281828
0.459556	0.193064
0.157352	0.282531
0.407072	0.219177
0.54958	0.436909
0.688991	0.636836
0.59798	0.542391
0.31698	0.137313
0.702571	0.36599
0.669496	0.490149
0.653697	0.398353
0.715967	0.519683
0.362772	0.253256
0.712693	0.615997
0.746365	0.552213
0.62726	0.477602
0.408125	0.280245
0.713431	0.475918
0.455242	0.253018
0.491293	0.416381
0.738777	0.682964
0.770876	0.633683
0.436786	0.0973543
0.477555	0.282157
0.616614	0.628096
0.55504	0.505156
0.499413	0.470074
0.553504	0.479044
0.492569	0.0376847
0.609552	0.465781
0.5248	0.347372
0.676496	0.616403
0.699558	0.507649
0.661906	-1.23328
0.598392	0.519226
0.301947	0.0952899
0.546154	0.322384
0.676372	0.449384
0.63357	0.441892
0.615146	0.415083
0.760158	0.602206
0.50006	0.405239
0.52267	0.359621
0.299562	-0.0514832
0.667919	0.555635
0.558669	0.324762
0.628958	0.581998
0.694657	0.552418
0.717895	0.564934
0.588572	0.242658
0.251224	0.172524
0.546247	0.2193
0.589931	0.510518
0.594286	0.525174
0.578001	0.266306
0.445784	0.258639
0.707003	0.445859
0.569436	0.201786
0.152617	-0.02968
0.727914	0.462607
0.671928	0.518555
0.720387	0.48209
0.679908	0.414481
0.231025	-0.673737
0.219312	-0.102172
0.680611	0.450654
0.258207	0.166608
0.527862	0.349263
0.581189	0.446561
0.294802	0.159202
0.656435	0.334762
0.732285	0.676055
0.67317	0.435399
0.601435	0.235868
0.722252	0.624997
0.29687	0.388867
0.675076	0.487941
0.596042	0.515661
0.652466	0.539426
0.613875	0.373487
0.679133	0.537421
0.375449	-0.0697618
0.595824	0.331292
0.2891	0.194972
0.761709	0.465774
0.555393	0.331144
0.736746	0.736422
0.203282	0.244559
0.154915	0.340198
0.673539	0.409915
0.691482	0.297328
0.533712	0.130865
0.207858	0.376475
0.657359	0.749343
0.594116	0.391381
0.25403	0.344242
0.178291	0.221327
0.714448	0.293446
0.0726807	0.0530453
0.180201	-0.0308052
0.622546	0.477984
0.296214	0.270536
0.71243	0.531848
0.613839	0.239966
0.455916	0.302264
0.440661	0.436314
0.628264	0.370296
0.271041	0.603775
0.242935	0.419239
0.653525	0.576391
0.724378	0.589035
-0.203298	0.088883
0.481014	0.819001
-0.0119881	0.118819
0.702072	0.520388
0.393928	0.28971
0.298642	0.0931648
0.744518	0.557381
0.760236	0.605217
0.701857	0.588997
0.795297	0.702308
0.661927	0.581754
0.430415	0.360798
0.121413	-0.10102
0.623945	0.526443
0.598203	0.442106
0.679125	0.480932
-1.63983	0.0564097
0.566894	0.419525
0.268949	0.0648082
0.318	0.278067
0.460651	0.333476
0.282422	0.0981654
0.746443	0.489043
0.609457	0.461537
0.493071	0.53859
0.460995	0.339276
0.824979	0.095005
0.366335	0.40859
0.575647	0.336315
0.567967	0.508783
0.637404	0.630366
0.327769	0.351374
0.736878	0.678234
0.672748	0.102653
0.637788	0.514614
0.346752	0.51713
0.706605	0.428588
0.720375	0.568411
0.180453	-0.427525

## Sheet: Ext Fig 1c
Average
	0	2.5	5	7.5	10	time (min)
WT	0	0.380907	0.681815	0.898807	1
mDBD1	0	0.308804	0.50197	0.630449	0.715424
mDBD2	0	0.299192	0.468977	0.593487	0.714813
mDBD1+2	0	0.248262	0.374358	0.471679	0.524152
delDBD	0	0.214819	0.324453	0.400679	0.503122
delBRCT	0	0.769676	0.971938	1.06888	1.14406
St Dev
	0	2.5	5	7.5	10	time (min)
WT	0	0.122801	0.0339499	0.120267	0
mDBD1	0	0.0281073	0.0621519	0.0810637	0.133341
mDBD2	0	0.0316052	0.0680213	0.0753454	0.138551
mDBD1+2	0	0.032269	0.0570354	0.0666	0.0740739
delDBD	0	0.0323426	0.00896526	0.0233041	0.0106637
delBRCT	0	0.14612	0.197778	0.262606	0.32535

## Sheet: Ext Fig 1d
WT	mDBD1	mDBD2	mDBD1+2	delDBD	delBRCT
179.964	224.719	196.11	194.627	106.532	-83.215
67.945	249.703	208.854	41.6579	-67.0243	200.142
149.821	199.203	185.89	62.333	381.37	213.302
487.002	181.853	192.91	191.735	-67.3098	206.688
163.004	191.586	200.424	198.598	42.5893	248.343
189.444	184.691	216.159	199.807	205.445	80.0558
85.8919	178.873	253.399	203.21	-51.7548	-62.1474
188.531	373.701	210.875	-85.3503	188.873	194.922
-102.315	213.076	221.248	178.107	148.205	217.437
216.42	205.579	184.175	398.904	150.936	196.768
210.973	194.832	78.7777	-55.8738	63.902	349.124
-53.1947	215.641	218.941	173.247	-47.9948	270.376
192.507	235.325	198.784	577.602	166.371	194.229
203.885	246.839	85.5755	194.757	187.117	244.691
50.6913	-73.8261	282.149	-93.5051	191.734	203.958
75.4917	212.584	209.948	59.1814	157.455	204.452
478.286	58.339	210.334	189.691	417.525	289.902
51.4755	-74.0976	201.783	350.016	164.514	178.797
66.3369	-65.9819	330.914	277.278	269.516	191.197
63.9042	158.628	282.823	310.962	86.7607	408.063
71.5864	418.105	227.126	60.1857	-91.6194	200.168
363.498	209.689	259.936	171.313	99.0337	367.085
277.901	89.5191	193.85	-71.426	-103.494	-70.7452
192.614	-53.9383	85.3778	208.155	182.73	198.889
198.086	202.537	174.082	195.721	178.702	44.7532
256.319	202.289	73.6347	193.664	84.9949	205.394
187.495	245.101	201.523	185.513	273.136	-69.0134
213.941	209.667	97.6829	184.771	164.656	213.047
-90.5028	196.895	205.21	193.002	673.518	364.539
188.157	298.799	191.823	72.8408	160.948	80.7313
197.177	51.3721	206.402	270.559	174.774	198.393
182.781	241.848	271.056	333.483	-79.3283	78.7411
216.133	204.256	211.786	407.717	252.502	182.226
78.3287	284.519	-85.5339	207.272	-98.7472	58.3639
246.096	190.617	168.082	78.8349	194.71	178.272
93.4529	510.45	218.115	186.131	173.242	87.1377
194.049	-99.7578	202.346	180.141	186.13	214.46
178.829	366.016	193.587	159.469	221.249	192.991
113.02	198.331	218.542	201.657	202.315	202.477
392.284	154.137	480.607	198.192	192.554	211.696
206.181	167.357	72.8136	222.734	174.817	70.4821
239.82	198.484	180.757	161.559	142.762	193.524
89.6983	311.25	202.921	217.401	171.83	198.903
213.067	108.88	176.022	256.851	176.386	68.5333
182.337	201.438	204.813	-88.2379	178.196	-62.2701
254.595	68.9093	161.185	81.2263	149.866	219.32
185.215	403.127	-51.1139	202.118	156.942	229.815
-58.0258	223.631	201.022	166.581	170.867	287.49
177.622	220.482	326.645	192.265	237.922	204.628
186.174	62.3922	191.554	79.0153	174.373	198.334
77.9516	212.73	217.797	177.269	94.3166	204.694
405.09	237.752	196.453	188.819	151.479	187.001
211.539	211.838	352.539	205.105	-45.885	204.493
190.781	202.11	184.234	-61.0073	-60.8993	30.7894
194.918	209.206	53.82	177.483	210.331	194.339
-60.6131	118.145	173.285	-53.9192	171.126	166.959
200.117	199.509	376.934	217.787	351.339	189.218
197.122	194.335	184.249	1749.29	-179.583	188.605
181.703	184.441	108.705	194.016	-59.2115	243.848
77.3992	214.027	214.614	261.013	203.398	987.304
265.677	178.691	201.476	183.87	174.422	493.338
188.53	203.743	85.2259	191.402	162.646	201.863
188.934	90.7729	181.912	186.849	137.739	260.831
104.235	508.973	199.839	125.1	199.738	229.056
152.356	292.385	197.992	212.693	107.409	179.209
225.975	200.687	347.724	114.002	37.7632	290.49
56.1746	180.037	185.308	237.298	199.754	407
202.147	307.872	253.378	989.102	172.87	235.129
248.261	200.722	305.593	194.03	-75.1378	213.178
270.308	194.054	184.488	83.9849	184.78	201.39
198.482	233.354	188.111	-65.6052	100.534	180.611
34.0834	163.986	205.596	211.195	354.18	310.848
-61.3774	-91.6292	136.733	249.586	125.544	58.644
54.4632	117.523	213.062	198.068	-87.947	254.742
183.897	175.753	227.502	194.707	164.212	190.419
69.2767	342.951	63.9203	202.225	179.269	190.446
205.366	188.196	219.765	177.192	193.161	334.28
-71.9225	185.001	60.5897	204.546	167.062	44.5818
211.808	314.983	42.7231	36.6397	147.401	362.019
77.2716	97.3491	112.895	219.555	316.063	213.051
209.487	367.112	203.834	165.212	56.157	65.6965
278.271	264.612	215.127	-127.679	166.023	290.39
441.348	472.069	213.811	-80.3194	165.803	188.455
183.437	231.081	255.25	185.615	55.9245	194.734
310.604	191.732	185.606	117.483	192.394	-75.6458
-41.3292	209.814	113.27	205.266	183.597	208.842
448.568	214.333	260.557	194.509	-123.713	175.265
182.157	228.955	201.435	181.869	-80.1965	204.625
202.955	207.551	210.104	116.453	129.246	73.4665
226.314	-71.5603	167.272	188.318	164.466	-192.346
260.641	330.113	66.7095	85.9373	168.016	54.8354
200.001	230.023	237.566	266.29	172.505	152.776
178.446	216.706	207.478	556.717	136.838	172.287
327.613	171.463	226.177	292.544	71.1059	223.027
259.312	-92.0521	198.111	176.494	190.569	208.285
193.046	208.551	207.603	171.418	-88.9336	-39.9465
214.099	212.246	136.746	195.439	309.632	162.517
129.655	187.48	-56.9466	78.7515	180.15	180.7
85.2648	244.059	218.47	357.833	185.102	202.826
177.945	-138.197	183.64	75.1753	129.614	55.1584
195.541	73.3504	215.444	-67.8472	151.621	-759.832
226.957	188.282	276.001	74.1194	127.487	64.8925
210.614	179.783	196.794	-83.2598	167.659	191.131
144.419	195.208	93.6735	205.638	224.972	187.483
185.74	206.955	294.488	177.233	-136.994	198.57
203.193	191.269	77.7756	215.798	78.2514	280.747
170.893	121.831	201.523	86.9432	-50.3995	200.788
334.159	203.835	202.244	81.7994	340.196	193.56
206.283	219.097	213.535	211.611	279.433	171.922
223.722	107.175	84.9616	142.135	625.873	335.961
1608.79	506.694	217.937	46.8942	176.925	-45.1653
-99.0149	268.337	-61.0506	165.483	-105.133	182.823
178.99	179.418	200.319	32.0165	190.859	203.036
187.138	103.896	215.422	73.478	163.546	178.305
354.874	299.453	177.683	208.724	145.878	213.628
214.895	214.68	129.161	190.843	62.064	358.963
41.3473	132.722	316.62	64.6784	427.218	213.324
406.218	195.366	236.96	80.5124	-76.278	203.193
178.936	-52.748	199.673	35.6652	-64.998	188.694
258.956	136.776	198.045	401.978	86.3998	203.846
280.002	200.687	196.11	436.996	173.047	-73.7007
216.611	436.332	459.972	182.668	176.265	194.283
238.774	97.531	206.144	319.618	296.508	27.7185
190.634	-79.6617	181.09	212.873	173.874	181.698
167.509	72.7746	201.054	-114.024	168.357	202.517
727.899	-51.2253	235.873	-440.447	-80.9716	195.627
191.355	336.745	172.762	192.509	47.5969	213.489
230.397	206.517	228.189	250.565	87.6229	58.615
71.8033	-58.2431	196.409	83.0124	-74.9082	179.381
403.492	207.694	245.502	107.553	168.552	216.63
184.263	198.573	-41.2249	89.6973	641.645	164.247
-34.9291	-103.853	188.805	184.591	-104.563	204.806
372.307	-64.3819	173.716	436.884	55.3603	206.087
200.515	203.86	235.711	255.997	151.087	205.52
300.46	-55.0178	133.432	187.943	176.287	173.91
186.382	930.618	117.41	277.628	178.12	219.196
166.694	202.509	87.779	54.9667	-55.8762	208.796
90.9648	67.0117	204.522	187.491	83.6641	101.405
152.39	-64.817	192.006	84.503	189.498	-99.1838
214.722	78.9617	176.848	-56.1167	173.197	253.496
67.9193	208.76	204.937	204.649	178.721	207.801
49.1786	219.358	201.557	45.9068	65.0215	38.8877
189.089	173.104	235.592	194.213	-53.4134	190.717
203.439	261.631	1616.44	124.59	182.589	194.072
242.854	469.89	193.179	304.722	195.151	1060.51
148.913	208.234	392.272	209.872	148.874	203.056
-56.5378	206.985	205.467	183.034	-119.095	39.0558
189.736	267.011	215.137	193.536	163.336	124.735
212.815	189.682	185.595	185.877	202.306	177.684
507.491	237.173	394.347	85.9011	-51.1455	708.729
105.288	-44.0183	215.732	261.042	482.572	-48.6279
213.636	132.098	208.294	186.493	-53.2157	-59.1738
89.4741	138.979	204.816	170.16	46.3781	-77.3513
447.244	182.36	203.12	215.213	174.356	-77.9448
167.607	199.785	310.489	246.689	157.276	189.641
180.601	271.722	200.246	-42.7116	84.9213	278.078
166.231	84.892	267.88	186.594	195.616	81.238
137.526	202.432	229.462	144.374	169.628	65.8062
196.438	391.104	87.8726	236.459	61.2998	222.514
145.935	218.311	192.434	282.098	-83.2869	214.981
-39.2411	200.581	122.355	272.944	60.08	215.592
182.71	203.893	115.267	243.282	290.496	239.355
27.7067	343.04	105.728	214.808	204.837	191.173
124.62	217.681	215.636	58.2049	58.0264	168.955
257.945	211.744	209.898	158.345	-54.444	203.256
118.119	223.267	589.662	206.88	583.282	162.535
-185.845	215.059	386.114	1026.77	174.085	286.971
196.46	195.461	193.992	330.242	103.598	143.606
197.476	-33.9697	362.071	178.351	149.111	197.04
180.13	167.843	212.789	618.4	234.301	205.394
181.382	194.901	423.779	157.084	125.198	160.846
191.033	196.5	68.1757	481.644	-60.2034	183.347
207.694	209.656	227.592	146.75	190.223	38.3087
205.954	208.582	164.9	235.571	200.057	-63.9834
190.904	195.064	296.274	617.427	371.759	140.389
207.723	232.353	161.971	-51.697	70.4436	160.064
185.628	405.184	-26.3408	-44.5263	173.022	183.089
178.925	233.313	199.981	190.843	244.303	287.189
211.295	79.4282	181.648	1058.71	329.676	172.015
217.755	102.887	61.0375	131.624	-48.768	-41.7691
-81.2684	247.316	390.633	207.587	63.6098	200.522
223.774	278.567	78.0611	192.114	84.6969	135.614
243.314	65.8532	221.048	194.468	71.9579	269.047
97.9642	192.965	-60.3866	277.606	170.183	637.818
196.261	65.4551	165.313	189.149	177.175	132.349
193.19	571.176	406.145	47.5001	239.05	225.987
428.729	592.871	215.415	311.653	247.39	79.2512
202.423	61.0688	239.236	193.671	161.885	62.647
193.039	31.6812	146.519	-66.9277	165.298	50.0237
522.612	483.784	2318.47	199.063	176.494	200.37
664.997	400.666	-52.2516	195.53	-58.7095	-65.7531
106.602	86.6096	158.803	262.321	174.664	63.3611
212.907	192.993	219.43	112.086	350.258	-54.2952
87.5275	482.461	232.033	232.618	39.1801	205.963
73.3848	235.201	213.566	195.694	164.906	178.099
205.862	205.996	219.165	189.412	182.092	94.27
197.485	235.768	1588.86	88.9274	162.81	187.719
488.252	281.861	195.077	84.8309	-68.0357	70.8297
197.183	201.129	209.971	422.958	159.997	113.339
81.4481	182.169	215.313	-62.1974	73.7062	190.833
36.9724	198.521	136.913	66.5505	443.672	181.31
-58.9726	49.3619	200.078	172.229	178.973	107.158
205.706	223.676	388.863	429.643	-44.4893	-64.0932
67.7542	211.063	202.345	187.479	211.668	200.474
485.565	336.91	260.139	229.131	73.4078	195.267
311.216	57.3738	383.496	209.338	153.297	-73.5948
192.373	382.336	205.985	266.69	216.242	456.179
194.319	218.954	-69.6582	186.263	356.811	336.366
197.997	-77.6562	65.044	-82.7439	99.8243	511.672
211.415	247.375	218.487	50.9561	501.236	131.433
200.301	208.46	58.3351	-60.2193	-59.5763	-87.2486
43.7705	212.057	404.412	296.652	237.517	-84.7544
225.162	65.8176	199.055	53.7463	-73.7081	61.613
197.192	-75.3144	-50.7232	195.121	-45.8519	179.595
182.85	253.51	207.559	60.8386	519.09	201.296
427.805	206.808	194.106	469.69	-58.6314	690.515
431.038	192.76	175.133	204.568	69.0621	68.4878
190.648	360.309	205.583	192.122	170.002	-57.6724
214.513	226.831	-51.3484	202.644	164.682	186.923
190.425	280.199	192.841	175.532	181.817	207.472
201.965	215.075	191.521	-38.136	161.064	41.6444
58.0259	225.108	209.472	204.981	156.394	124.127
198.508	209.688	-93.3828	41.1467	110.534	-40.7707
184.182	308.063	188.743	207.233	178.716	218.703
224.788	112.317	220.791	126.636	-80.124	196.459
-35.3873	435.461	-59.9281	200.774	139.979	-53.186
186.777	-83.3814	471.109	205.247	159.645	257.853
594.317	224.069	-89.1536	383.048	167.218	203.202
89.0822	201.498	204.966	74.8695	161.698	199.713
125.099	65.3478	309.238	213.405	59.5784	-66.9994
-42.7741	233.605	-53.4947	57.2544	197.481	228.775
210.686	216.168	189.264	183.772	184.44	573.431
77.3794	197.061	-72.6237	199.081	57.7905	162.511
198.336	216.341	189.903	-59.5654	188.98	205.228
189.32	183.659	213.919	221.124	-68.751	125.944
202.294	215.211	169.38	209.824	485.812	63.7224
187.624	868.135	199.359	206.117	-73.5192	190.714
198.042	226.23	194.113	185.431	161.895	415.359
110.269	226.08	59.4251	258.951	402.975	-86.9456
261.232	468.21	211.823	390.539	294.252	68.8577
194.275	200.652	-80.4732	180.816	188.442	184.475
217.254	224.147	-105.831	203.953	-79.803	249.516
200.948	206.6	327.234	442.297	-81.4553	229.856
219.226	571.027	226.337	-47.5563	90.942	200.156
-79.1284	113.585	496.392	201.569	162.768	125.359
215.643	210.442	175.126	181.375	65.1075	84.0042
190.839	40.5164	206.897	169.784	-50.2841	80.0562
64.3174	213.915	207.614	255.34	87.9447	274.332
213.888	277.008	194.698	190.191	183.573	423.779
192.041	-60.3662	273.989	183.941	161.762	295.977
71.2675	177.537	203.906	188.518	184.341	56.7076
55.3783	-215.403	174.751	231.202	182.059	78.1898
388.705	210.238	443.429	215.705	-59.2185	173.429
270.426	215.971	210.918	-95.7877	-84.9733	209.928
484.878	224.75	566.907	-34.8464	228.443	73.3629
77.0866	-60.7091	198.755	228.301	344.309	-50.3079
143.681	336.256	215.504	-80.6421	190.122	261.727
-68.6029	239.514	43.316	208.913	592.833	198.909
284.583	-52.5649	249.544	256.788	-37.3379	30.5554
250.058	563.875	189.914	169.313	171.084	202.693
119.543	-38.5733	221.718	109.447	473.934	223.727
243.744	224.1	37.6487	-48.7129	122.438	100.707
56.4341	204.139	199.123	200.972	-118.136	302.946
416.961	78.7395	213.366	47.5156	141.14	200.754
166.245	210.191	254.315	-42.8573	178.629	186.525
259.349	205.035	82.0684	210.055	173.406	54.0157
192.526	394.536	161.221	189.38	300.482	193.992
189.497	236.169	-35.8613	81.8239	246.886	186.766
170.408	279.544	180.708	184.366	154.362	179.002
499.415	74.0229	240.833	184.763	55.7411	242.602
278.784	417.719	330.276	45.2935	162.577	396.807
80.9002	204.107	183.345	195.18	162.676	248.264
206.992	224.726	233.622	110.369	163.136	83.509
195.764	190.037	-50.2251	194.618	696.546	293.93
256.234	215.388	187.902	166.011	191.9	-80.5311
310.835	164.558	467.365	209.779	808.247	182.489
190.717	197.569	212.294	178.152	112.418	590.628
176.95	-70.3025	203.318	191.88	61.5562	79.582
188.134	205.279	237.697	-46.627	173.211	171.377
188.754	137.034	-38.2281	205.049	-67.419	210.673
178.853	80.1205	207.023	-91.953	170.093	203.948
455.25	187.561	210.426	229.14	-88.1013	295.957
213.972	224.149	202.11	178.173	40.1024	105.878
201.254	206.19	199.267	193.666	154.366	95.1152
198.11	207.358	-65.9	204.269	-111.463	193.112
82.7068	233.9	181.862	-23.3727	148.689	213.446
405.771	210.673	276.242	158.655	-62.1308	770.805
219.753	200.069	191.575	53.0211	395.197	-75.8664
188.013	240.509	190.638	243.725	-751.796	892.503
68.2099	222.374	-83.7207	214.34	64.462	205.655
-126.322	195.378	207.949	169.126	160.177	177.765
194.193	49.6035	46.4074	195.231	-56.6352	226.831
50.7721	199.63	240.434	-49.6062	208.652	181.215
-79.6248	84.1637	318.937	198.785	-85.9891	75.8069
228.166	205.931	229.554	224.276	203.226	408.653
184.481	211.404	83.4433	191.936	180.143	116.184
86.9303	185.309	-98.5806	217.789	694.877	-55.9039
162.865	257.873	208.66	-69.8948	480.407	258.191
57.0718	210.368	-42.1637	200.723	214.799	218.851
221.262	65.6825	84.0723	216.582	335.812	326.44
213.611	52.2344	193.586	199.399	125.752	190.441
190.299	294.695	220.755	203.945	221.955	44.1848
207.482	-62.7632	191.3	-65.8506	165.658	206.759
226.717	203.14	204.404	85.6811	173.967	76.1217
39.4623	214.021	219.835	250.351	144.469	214.923
198.142	257.842	187.101	200.257	-76.3164	170.29
226.217	-115.742	47.1567	67.9007	167.255	197.094
215.101	216.318	354.243	197.496	187.862	182.424
221.394	199.516	211.722	189.8	199.773	203.568
180.362	279.965	207.686	70.5113	-104.223	-42.4675
99.7129	301.368	622.639	1893.4	-51.9171	-39.1532
911.351	191.552	216.082	284.467	170.572	57.2737
212.855	195.266	76.9685	189.342	-59.478	71.0615
228.428	88.4042	193.725	190.137	402.048	-64.5553
55.4154	226.917	-57.412	271.846	-78.7952	207.524
259.884	-64.621	696.914	205.531	165.786	172.106
202.209	191.675	96.8184	-47.0866	160.739	186.979
172.772	-39.0378	197.432	440.331	423.206	211.647
87.4844	203.253	184.472	165.26	201.405	233.506
193.432	194.967	207.811	247.422	195.9	198.661
215.337	221.033	195.523	-47.2466	174.895	193.517
127.142	1006.25	50.938	192.384	186.595	200.646
203.767	289.374	195.606	-71.8142	178.674	39.6982
207.595	-90.4517	223.585	341.551	180.262	115.169
193.473	-38.4994	179.919	60.9728	174.772	201.157
208.821	199.05	173.465	194.761	144.154	315.256
231.653	73.2048	196.616	186.667	-114.717	94.861
214.245	217.739	202.552	289.341	227.077	-87.9969
204.364	204.285	58.4543	55.474	97.5373	183.907
176.808	209.09	226.306	-104.102	66.8666	58.0097
81.6458	207.006	180.845	169.131	144.713	212.57
50.2096	195.414	-97.4863	183.489	162.449	-51.2597
65.824	217.781	225.083	552.249	231.508	-29.9634
169.956	213.259	36.1937	-149.519	-62.9917	417.784
269.191	80.1958	195.736	197.898	162.707	190.261
269.131	225.474	195.592	182.332	161.25	194.282
205.499	-200.153	292.424	77.8648	179.939	249.302
193.96	217.316	193.091	188.04	179.324	176.666
162.522	64.526	203.213	199.53	175.403	194.08
191.839	99.9334	216.307	87.053	1413.8	195.196
-48.7837	58.7883	147.888	163.04	211.653	203.665
211.449	210.797	280.558	367.762	-73.7006	122.2
-121.244	89.2621	171.792	189.449	690.922	69.1035
195.495	205.068	207.85	214.752	222.835	-102.019
-107.492	59.9014	187.596	200.112	170.708	206.586
213.085	277.674	206.562	189.131	173.051	-68.661
215.924	202.1	46.0771	-67.263	177.875	208.15
199.62	312.217	199.827	403.372	150.995	383.642
220.902	-70.8283	255.421	71.6933	81.887	409.094
190.535	153.501	68.7455	207.75	70.8987	181.324
197.195	224.674	182.37	392.899	132.318	198.085
121.08	204.31	229.791	-75.2008	-33.7035	399.892
73.2199	225.185	196.446	118.732	71.7583	114.36
111.121	172.254	186.255	193.865	178.913	-61.0293
206.892	191.243	1080.26	-64.004	197.301	-53.8845
141.679	80.7661	62.2797	34.613	181.986	91.062
-37.7636	293.532	164.199	-63.0305	155.104	24.6276
214.29	256.744	177.097	205.636	268.282	212.1
193.187	202.674	193.923	56.62	-69.4575	202.943
184.877	80.5744	-37.0439	72.0803	196.127	182.846
126.428	268.582	280.12	203.322	330.39	131.706
114.211	221.957	134.766	224.508	-83.8466	67.742
156.747	187.828	-88.1346	193.857	182.415	204.035
216.887	555.052	197.133	252.141	158.818	186.055
-53.7642	179.201	200.46	79.8929	172.966	320.242
311.781	-109.979	215.463	205.592	168.423	234.919
213.436	206.302	188.592	35.9039	240.491	197.92
198.984	209.05	175.37	-86.8161	49.9138	209.609
216.667	298.003	226.26	187.74	221.3	176.827
213.591	63.2406	-90.1195	66.509	41.7145	-103.908
60.2109	-76.8859	86.8312	208.986	189.782	192.401
186.777	181.331	175.555	188.264	306.814	73.9129
87.8467	217.667	746.169	-44.6459	173.016	231.06
323.24	200.994	264.72	-97.8805	350.605	163.625
94.9572	89.1986	413.982	197.084	352.019	198.272
208.131	-75.3482	249.488	-41.5498	190.255	46.4616
184.797	37.1402	184.744	392.338	203.618	410.016
383.063	51.9696	183.595	187.786	-57.204	205.874
192.447	36.0869	230.204	-38.1572	-86.224	44.1247
56.8532	217.507	189.779	215.769	-93.1017	62.1003
130.671	203.959	191.683	170.85	158.41	214.265
283.233	198.012	78.2311	191.213	48.0336	49.9768
85.8164	196.205	433.219	-92.2198	-76.4032	211.054
195.863	176.748	101.623	183.912	173.255	169.088
137.161	222.391	202.307	218.774	326.285	319.274
212.941	-52.8015	43.2899	435.872	78.2566	-66.9836
181.982	-53.7707	198.58	154.195	78.0255	-61.9223
423.766	83.509	249.972	324.358	170.567	204.459
185.727	252.444	172.721	-109.84	124.859	809.504
197.533	205.143	158.938	191.184	173.259	196.686
217.624	-71.0162	87.0429	48.6643	39.7578	414.342
35.8551	185.103	200.441	193.622	-138.346	64.5552
200.471	196.109	272.315	51.9891	367.963	225.533
178.655	-51.2912	-113.881	-46.2508	71.1099	180.001
187.912	78.7896	-59.1942	-80.4866	173.473	277.572
284.948	206.957	215.586	250.265	-72.6444	196.775
185.943	45.1991	414.32	180.163	176.71	216.184
200.855	202.764	-81.5056	462.228	63.2295	189.424
-32.2193	196.878	209.29	196.562	248.262	194.019
184.872	65.5479	247.663	43.3016	165.526	204.276
182.829	-161.177	134.332	-55.6465	-157.729	192.797
217.897	297.935	194.1	-32.3219	153.748	218.051
216.077	483.176	428.965	195.176	53.5459	193.79
202.841	207.725	85.254	-51.6627	165.876	81.3912
168.068	190.072	186.402	56.9493	385.819	-60.9239
195.797	207.736	193.476	422.916	158.72	754.717
180.711	103.598	206.722	189.582	-90.1656	196.671
54.9965	-124.079	34.4246	-71.5052	169.065	104.323
-45.6598	197.931	268.15	163.859	151.282	213.053
215.86	222.406	54.6328	104.621	180.035	240.241
175.773	219.778	103.432	185.341	173.977	194.995
-29.2488	182.658	210.28	216.963	83.6747	203.001
196.439	231.484	219.858	193.259	174.699	277.752
206.49	196.874	100.361	242.917	-76.1552	200.401
213.134	113.511	217.79	242.073	-60.5894	223.901
168.986	197.541	383.177	481.167	-50.7217	200.34
188.188	194.059	85.2151	419.156	-116.506	210.883
36.9127	282.365	-63.5711	171.818	230.973	200.187
95.9381	211.806	94.4623	152.619	155.361	-76.4743
197.657	71.1673	28.5711	192.605	407.142	214.874
192.253	194.504	209.534	-51.3269	-74.4803	116.631
249.658	220.996	190.475	316.682	387.53	268.547
205.453	239.697	1736.37	202.249	-34.5908	208.635
79.9358	131.986	170.917	181.918	224.217	79.2805
195.122	203.418	214.38	206.949	74.1986	549.32
278.969	-33.8856	194.565	-71.7617	54.2838	224.704
200.326	214.108	179.524	199.541	-53.3239	191.646
206.914	225.788	223.497	197.132	160.885	211.989
54.0864	211.07	200.351	209.051	151.753	176.65
234.852	173.801	189.394	191.845	236.884	395.01
205.872	-51.7786	52.3157	184.721	-45.5662	-95.5766
201.188	226.089	103.539	297.872	33.2529	951.747
63.7691	202.396	184.259	62.691	-82.7556	182.343
-49.7301	277.783	225.967	-62.0975	275.246	-93.3505
193.958	-99.6991	195.88	262.826	183.168	517.813
169.095	278.958	97.1449	202.829	-100.112	227.189
-69.3559	-84.3728	202.805	186.773	90.0864	303.045
167.366	202.344	265.605	55.2179	113.746	198.425
331.176	177.161	211.58	64.686	235.932	202.415
117.251	212.315	-35.6393	274.513	187.534	208.272
310.179	-72.9158	223.398	162.342	232.745	41.3836
577.055	184.186	410.728	192.894	250.273	202.884
65.6832	186.076	242.356	204.418	173.058	180.833
192.458	163.64	230.12	-66.26	170.398	63.7523
269.655	194.647	309.723	207.725	-94.8915	191.62
219.946	210.512	199.435	217.074	115.698	161.404
203.552	218.831	215.77	198.556	85.4401	225.619
194.986	186.833	208.858	-33.9739	170.502	-76.3303
64.1869	100.49	-98.3491	-42.0594	268.432	211.761
235.215	129.377	58.2663	403.016	183.058	-100.152
230.682	343.058	341.448	166.811	59.9044	204.547
-53.031	-68.5559	209.704	198.216	-49.7477	56.6949
53.9149	159.885	243.912	180.87	180.925	247.924
-59.316	211.009	212.339	39.5467	160.89	96.6265
229.356	42.783	200.106	432.015	-59.7849	219.67
233.563	102.876	219.48	65.5695	160.462	179.03
181.073	200.131	232.864	223.434	144.187	265.598
89.758	223.077	-78.5081	321.143	182.164	397.056
197.199	227.437	281.645	187.947	159.842	240.464
78.5227	182.289	194.629	179.867	174.811	-65.9765
194.563	281.41	175.661	190.549	54.1459	217.774
207.562	510.939	205.464	214.371	221.107	286.097
195.054	278.021	50.8813	109.887	-61.32	50.0531
187.754	198.396	223.441	453.003	156.415	520.375
204.829	-83.7026	457.703	290.633	-115.141	209.916
189.376	251.192	-92.3214	263.693	-56.2028	-79.518
-48.9166	215.188	183.344	161.463	186.894	57.1564
197.75	232.875	102.351	197.403	169.713	203.448
-31.5183	180.713	189.954	208.188	169.468	221.986
196.887	321.594	212.525	199.382	236.812	-57.5813
191.346	221.788	206.672	184.011	-153.725	216.554
-85.8909	258.976	184.265	183.193	385.313	180.229
90.7815	534.379	204.661	93.393	154.928	179.971
402.486	218.272	169.434	226.041	-62.1275	226.21
63.59	215.029	63.9117	45.6895	-91.9113	718.962
242.004	186.11	406.776	201.225	148.316	-54.079
79.2876	526.974	100.738	218.771	74.1102	175.646
272.467	-58.9654	-93.0982	181.467	284.905	203.991
-85.9778	295.302	104.165	782.718	64.9284	144.45
183.265	191.351	94.3129	-96.611	163.72	-97.7865
127.229	198.118	203.71	413.6	176.706	488.101
81.4658	147.525	179.904	130.139	180.685	221.281
187.134	314.813	219.672	293.422	181.639	279.982
55.0058	52.2034	202.201	181.072	-82.3795	-51.4783
61.8356	199.75	211.817	108.165	63.078	-154.415
48.9808	198.481	202.489	-56.7215	-63.1284	184.521
-85.3729	136.821	225.383	195.915	160.447	210.48
180.79	202.511	-98.4681	236.971	96.3669	-43.0331
181.587	180.18	205.794	-76.4565	460.734	199.771
-87.1657	254.49	202.91	191.272	202.141	187.649
-98.3915	215.944	104.754	-106.488	171.397	195.252
50.7143	-52.3833	-81.7743	-55.0755	53.7671	231.087
417.307	205.464	212.978	199.853	164.3	-58.3224
193.422	248.779	219.364	194.644	174.568	203.334
-70.2257	207.732	238.349	-64.8882	-56.6917	194.879
65.6994	-34.6979	51.9603	173.451	-60.5773	182.77
183.986	35.7393	350.072	219.866	165.521	52.7463
198.528	-58.635	207.947	112.533	178.264	146.694
232.5	54.4227	236.307	176.741	82.1692	-77.2798
43.6458	-51.117	-60.5884	79.5766	194.963	221.164
193.104	112.036	-106.958	53.5985	140.595	175.684
320.149	219.143	-110.997	61.6065	169.899	253.544
192.844	205.334	56.1122	80.0063	-69.8947	205.594
202.108	155.913	179.886	182.033	-34.0951	392.623
189.037	-57.5059	287.349	53.5826	237.063	65.1243
-150.201	194.259	268.893	61.1534	91.8083	204.773
190.41	205.44	-54.2164	83.3159	138.701	210.824
352.788	-84.5515	111.669	206.257	-152.214	184.045
307.189	77.5914	-96.1768	187.784	87.6651	200.2
-73.124	203.745	173.818	197.169	42.5961	27.8009
196.165	264.976	179.493	190.301	146.719	496.014
177.704	442.546	-154.66	198.47	170.863	191.239
718.333	175.213	162.62	83.9736	-33.4603	60.7012
204.588	288.094	202.977	195.927	171.032	191.522
216.826	69.0158	81.8852	51.918	50.5997	117.902
177.314	206.658	194.888	-60.5148	-39.2068	49.3727
206.248	311.969	148.516	196.951	300.696	172.265
183.529	227.494	69.0948	1251.66	-70.7692	204.497
267.243	167.308	241.615	217.476	97.462	-57.3154
50.5626	214.304	-66.3706	196.598	-43.106	211.742
201.569	180.048	182.831	182.537	-53.6121	81.1382
196.269	56.6582	171.533	136.062	452.818	199.452
118.885	446.585	244.236	193.917	204.176	214.071
192.573	239.67	-46.8773	54.026	219.335	-94.1292
181.208	206.079	182.175	168.49	-83.8728	195.718
-36.074	434.556	215.74	258.597	162.536	108.666
188.578	347.765	547.74	181.858	222.703	198.146
-112.587	163.526	156.17	173.765	-52.6142	119.24
112.183	254.226	-65.1742	79.79	167.114	124.022
210.157	82.7919	323.833	181.198	154.933	274.667
141.747	-40.2092	46.4878	204.112	51.003	-114.867
279.516	201.246	178.983	-29.2983	836.354	298.991
627.045	207.883	161.915	220.479	165.781	702.998
363.786	187.759	190.544	209.216	-50.4264	195.164
189.637	199.513	-51.4549	197.396	157.961	403.903
667.078	230.268	200.582	176.714	98.9	598.895
209.781	470.317	69.1149	447.106	-38.4867	83.8881
65.8662	731.389	34.3554	398.219	95.3832	181.257
203.991	188.788	224.938	-57.9914	190.21	200.933
70.6317	232.482	59.422	192.903	199.897	202.968
388.813	210.067	178.667	56.966	-55.9921	453.614
-53.4277	-75.5967	181.441	271.475	92.481	208.942
118.53	78.0571	184.677	178.2	296.937	425.161
132.666	196.876	208.836	197.672	192.625	209.906
232.945	-64.6515	179.521	203.91	181.957	108.195
202.68	194.126	507.829	69.1108	204.96	208.925
189.927	53.7297	331.041	185.322	179.606	675.895
95.0597	183.515	176.983	203.266	228.509	-76.938
-60.5323	258.284	101.894	-57.7618	156.099	211.615
181.39	57.7762	-40.1091	-85.1513	161.035	423.045
401.106	194.977	-50.7216	212.636	-46.1434	198.349
81.9689	198.1	191.465	-50.8211	221.898	42.5342
78.1346	-66.4922	199.426	208.292	-97.8428	56.3931
191.974	204.001	199.631	387.368	89.2382	-96.7084
64.9073	167.152	-57.4818	209.233	199.07	176.126
-30.427	196.487	197.38	184.308	169.355	34.1948
194.855	168.203	220.912	202.607	165.257	55.9809
266.114	77.1249	-50.0415	-87.9538	114.206	188.301
256.804	183.574	185.397	208.803	325.268	193.02
32.4605	205.733	187.562	218.639	48.9456	164.529
64.3961	486.703	190.904	379.151	163.802	202.1
277.992	-54.0845	176.561	199.171	293.445	232.36
457.938	213.893	84.411	-95.0538	177.891	45.7847
237.95	41.1482	182.511	199.881	-57.4161	215.9
32.5861	214.912	109.616	-51.7488	376.574	457.536
121.263	212.375	30.6792	235.717	-71.4147	211.516
219.316	58.1123	294.549	196.966	-68.7742	201.832
55.1186	65.5735	73.958	263.396	-68.9307	52.7359
-58.253	226.527	84.63	187.927	228.539	217.741
202.727	408.004	202.379	219.905	67.978	-68.4686
103.389	66.0455	195.366	-37.9129	54.8003	220.711
261.586	213.897	205.971	385.937	50.8998	206.945
215.261	243.29	208.902	222.873	155.237	293.964
197.198	-41.6003	33.6662	205.806	197.432	232.413
76.2127	202.007	138.763	203.535	176.168	204.843
130.144	225.129	194.5	261.049	145.538	1006.94
64.3528	190.227	204.01	328.915	-87.1855	186.49
212.21	46.4656	221.573	-83.9894	167.174	-66.9059
213.246	271.527	-54.5587	-64.6355	41.7957	82.9113
215.122	48.9081	401.482	202.296	62.5697	247.988
689.281	238.018	-75.1303	191.331	-35.7294	58.2617
185.294	152.346	-82.6776	61.7893	-118.459	263.924
167.784	178.72	201.344	93.1925	-177.096	190.247
221.917	213.309	114.837	46.1342	162.455	185.63
230.153	208.488	-107.793	-55.8396	193.026	40.2554
77.3718	207.138	-82.6761	-75.8355	189.535	213.862
75.2878	-37.4039	197.651	198.48	-92.4795	291.666
176.642	196.795	192.396	195.705	79.9167	-101.218
207.834	337.904	1583.45	210.69	101.19	104.212
187.252	206.532	45.8805	175.347	178.717	191.937
204.451	305.076	153.429	209.011	40.1354	-47.2314
210.603	199.527	183.649	-64.2653	-48.5771	188.982
113.52	277.123	-91.3907	201.507	419.047	107.995
175.97	220.623	192.03	388.778	261.604	421.738
191.587	46.5078	41.9502	215.578	461.629	520.718
547.344	207.933	402.565	218.907	-58.3846	201.627
205.545	79.2562	199.614	174.545	151.675	224.764
253.578	374.191	274.521	204.82	-114.15	209.496
-64.9011	223.802	651.917	41.2859	60.178	71.5209
174.841	436.52	-81.6682	131.131	252.786	163.5
194.325	-60.8952	364.316	210.689	236.594	61.4117
202.636	-60.8114	185.038	189.404	667.217	234.05
171.16	197.442	118.121	229.433	169.619	186.387
207.439	-40.9571	-100.165	198.908	181.585	-37.3305
-117.671	261.202	76.4173	203.183	152.097	197.545
-85.312	224.615	247.928	-68.0646	45.1774	188.832
102.367	82.7981	211.246	-93.6316	209.099	195.163
509.627	184.312	234.403	197.065	209.478	-64.3916
97.8135	216.023	94.6728	200.171	149.547	77.3457
125.624	209.6	222.052	211.277	51.2383	93.473
246.037	287.07	223.833	88.934	131.418	381.427
263.072	-87.1067	188.131	444.326	66.6195	207.415
59.362	-49.1953	203.734	178.458	58.72	92.505
-27.3188	412.604	206.17	360.241	93.0134	243.603
203.963	49.958	211.059	498.338	708.99	192.708
85.0857	-36.2909	280.782	-58.9589	154.369	198.912
247.397	52.2439	273.374	257.623	75.0278	204.289
1102.38	71.3172	192.681	188.836	-51.2761	204.859
-75.0225	140.345	214.391	195.791	97.3092	188.429
206.576	183.161	204.029	-69.4965	-288.153	386.236
94.0482	206.686	217.099	212.726	170.966	71.7542
175.816	208.108	210.243	158.992	109.467	534.456
172.828	190.839	217.787	-49.6974	165.227	390.125
552.963	244.406	-50.9893	237.243	63.7146	182.348
116.239	76.6443	181.787	-49.2069	42.1606	68.2384
-108.108	215.097	183.995	202.318	-57.0985	190.405
173.051	48.3111	187.676	433.396	152.546	58.7494
-78.4239	-84.0236	-65.9681	49.4702	81.576	275.798
-57.2996	198.534	201.852	-44.5061	175.298	53.1385
-117.58	194.971	202.112	47.6264	169.296	78.831
153.067	-102.494	37.0917	-50.974	180.661	185.636
182.241	265.446	265.792	-45.7787	174.022	359.537
188.731	43.8627	201.634	205.74	321.213	35.1662
123.626	65.2609	514.424	-51.3693	186.178	198.944
183.21	342.502	212.956	-45.59	86.0767	51.6188
190.382	218.204	175.027	-56.1217	-79.4081	195.015
394.613	335.209	201.276	52.4479	-98.3624	207.006
80.9817	189.608	-49.7783	-53.1731	127.662	110.457
355.8	186.282	194.705	170.39	161.511	204.702
196.893	-96.0424	212.248	183.54	48.8141	-100.45
-41.5983	207.893	221.416	198.642	173.626	194.704
187.116	250.671	209.636	213.146	165.31	313
-65.6751	300.712	75.2681	184.197	-64.9391	175.317
225.362	208.803	39.2498	74.5422	-51.4776	228.126
72.481	-54.3826	212.435	57.7861	191.142	203.319
186.406	205.428	31.6175	177.565	101.052	179.934
178.354	221.479	187.864	211.313	-55.7731	222.064
190.313	215.723	-51.631	196.885	105.718	173.942
186.496	204.105	223.61	36.4347	65.5201	269.158
190.469	471.684	452.546	203.866	-97.6663	207.595
200.308	283.813	-88.7812	73.9423	-83.2043	258.561
208.816	118.235	-56.8809	-61.0147	590.85	-35.6962
620.222	106.354	101.185	183.733	69.9577	256.598
345.35	203.901	67.5612	198.366	-63.351	-83.0052
177.626	133.926	199.083	199.978	-31.4111	200.257
243.842	252.834	203.472	203.344	108.896	206.126
-77.4386	156.659	219.292	-87.9926	53.216	109.634
726.277	839.158	153.443	193.883	-55.4003	363.877
250.415	220.156	1470.97	196.225	47.5538	276.66
171.547	215.338	204.783	168.193	178.334	564.203
115.104	580.091	206.109	231.011	-67.7381	148.396
218.156	186.627	325.599	220.929	178.404	201.789
273.917	206.359	58.0667	217.409	158.823	-76.1024
221.319	275.197	179.026	-26.0841	198.905	188.997
194.343	-62.1734	191.984	379.64	-51.1015	194.319
182.263	-115.163	195.658	70.997	245.393	62.4617
235.13	210.802	100.298	90.1942	-63.7807	200.439
-62.35	163.457	210.648	163.964	180.751	-108.969
-45.221	219.017	211.681	68.1069	181.256	182.498
155.218	-42.1185	209.401	87.559	337.211	210.553
76.4832	189.008	64.1288	287.238	166.978	125.169
190.957	242.241	204.918	211.517	365.433	195.084
67.6212	64.6054	263.291	-71.1534	133.504	280.572
206.219	69.7738	-49.3625	65.0234	118.668	200.047
68.5016	71.4655	686.784	74.7042	62.2668	180.598
201.597	-60.7348	52.8372	195.991	-52.1248	191.396
206.379	320.145	408.711	231.37	-40.5372	-60.8951
-68.1647	-58.5659	194.985	229.131	183.127	202.783
511.16	-81.3856	70.5712	-97.9918	161.561	49.0273
220.959	193.279	280.068	203.684	232.125	-45.9722
192.326	208.626	203.377	227.708	183.881	215.38
260.252	87.6496	203.618	209.513	175.216	90.7879
190.689	186.546	195.482	301.012	180.745	83.3873
235.411	-34.1347	243.366	49.5765	-93.7357	58.5974
201.389	210.84	186.414	-57.3249	69.2718	229.147
648.484	198.16	81.8179	46.3553	196.83	179.245
-66.6732	205.927	-62.9208	203.178	157.169	666.298
201.744	109.007	203.144	129.905	-137.345	207.62
204.256	199.122	190.698	209.236	-59.7096	242.887
185.933	418.436	386.842	198.953	162.646	230.088
207.564	-90.9586	593.639	52.2628	-38.0482	56.9558
285.987	-43.3971	337.608	278.85	163.05	250.868
215.264	-67.8734	-37.2997	199.66	100.942	207.942
215.537	228.331	225.693	38.5254	148.77	201.269
118.657	200.936	200.594	187.409	93.5113	213.286
370.383	210.762	-62.6703	181.527	-74.647	212.793
272.831	93.7509	244.892	81.3168	70.3474	217.334
180.216	-98.7121	192.223	67.0877	-52.575	326.317
180.618	207.803	47.278	203.968	188.95	241.174
221.354	197.35	160.222	-46.9661	-62.7528	-48.954
93.6722	512.521	-140.442	217.862	-62.2229	210.054
237.676	-73.2261	114.165	-54.8986	157.6	281.411
258.352	-83.4588	239.698	-61.1347	-60.4101	205.066
-53.7623	-73.4963	91.2568	205.461	-86.3262	-53.5286
-109.527	47.1069	184.188	173.159	142.971	107.619
204.267	607.013	203.64	60.9265	157.109	63.8091
444.169	208.958	202.723	307.595	181.137	123.704
126.193	225.212	-109.701	63.9602	-97.5212	206.878
187.968	218.129	203.337	211.267	170.539	204.229
175.934	125.797	193.175	180.135	24.2233	202.929
194.628	221.463	57.8274	55.3733	31.311	-95.89
65.5675	74.567	211.59	-46.3212	65.4797	54.0165
171.869	639.799	321.103	199.572	139.866	206.149
189.059	42.6275	204.559	186.122	183.793	225.79
-124.116	204.556	202.648	75.9327	-166.782	39.2012
201.247	199.806	171.84	202.45	-55.9407	207.413
340.355	181.525	216.059	211.209	278.237	-50.446
59.7961	69.1193	195.723	192.467	-100.502	-45.8606
118.978	53.1425	66.1254	474.524	193.604	201.145
234.015	230.771	253.891	186.067	189.857	221.644
189.109	-62.9824	208.564	-48.9292	159.121	193.826
180.04	205.352	220.683	-81.5563	170.714	213.509
281.107	210.508	-53.8614	198.872	269.854	192.563
215.486	-41.6404	739.577	187.935	58.8698	49.3715
49.5944	206.721	302.583	201.549	223.867	-45.745
95.9846	206.277	954.365	259.507	198.109	182.125
231.163	-37.4257	-61.0186	175.133	171.626	162.716
205.6	220.499	221.719	-66.58	-80.2878	76.821
55.4452	192.279	196.145	185.326	280.249	247.881
179.941	259.617	161.729	193.1	-64.8052	524.471
197.187	-42.0473	221.895	186.357	-105.967	682.2
294.995	64.0205	188.968	60.9955	49.0609	221.442
201.689	53.7221	-37.2702	265.709	-68.3405	190.254
202.071	190.244	80.3817	194.578	75.3133	218.922
176.007	249.413	280.817	262.719	199.567	200.827
76.1053	55.8673	209.273	212.989	169.675	262.768
188.264	-169.177	-41.7983	108.479	-57.4756	203.516
203.898	57.5733	186.529	188.434	162.337	206.875
201.153	190.922	252.528	178.654	64.4067	203.098
202.661	274.331	-107.697	475.746	44.5019	105.623
201.602	384.583	193.106	212.151	327.075	192.404
70.1878	198.48	28.5479	197.553	62.5169	74.439
546.913	58.9958	94.0202	192.158	-69.4084	195.232
204.866	197.657	-53.3705	154.408	59.9401	63.7366
164.312	104.254	203.406	427.647	-63.1695	391.282
217.24	207.908	77.7132	51.0362	-125.77	393.829
34.345	198.397	28.3046	200.613	-61.8395	206.073
201.027	118.861	388.973	249.953	44.1035	364.306
243.598	-89.4767	200.747	166.348	55.8542	198.988
-56.28	215.217	197.133	-67.6774	53.5485	171.908
48.1805	426.703	256.633	192.724	146.188	217.336
191.564	214.64	196.134	204.618	174.923	203.258
664.87	-61.0282	105.125	197.273	145.21	369.012
-143.298	387.512	193.953	220.555	28.4625	198.209
215.854	79.0782	-78.5397	211.829	315.113	282.589
184.28	81.9754	221.479	161.51	59.8096	182.318
137.184	219.537	201.771	117.45	-114.25	221.576
181.16	188.848	198.541	70.4427	179.21	97.6992
505.231	214.465	58.8182	63.707	-59.1112	77.2059
443.513	186.557	-90.4785	222.449	-58.2932	189.464
432.931	212.108	137.152	188.169	219.884	-74.6476
191.781	68.1619	94.4832	140.982	180.741	210.612
-140.752	480.269	-29.791	194.737	359.273	75.2014
184.842	202.816	208.216	179.297	249.684	404.175
199.869	1137.5	223.542	204.747	195.042	-46.3255
194.251	206.604	258.358	215.28	158.382	-58.4318
-88.8678	440.005	57.4283	-58.1328	204.616	211.437
170.794	198.185	183.496	197.771	-55.034	204.46
177.007	214.049	-49.685	199.6	190.373	72.9518
111.945	212.531	393.817	205.412	-61.9831	269.043
179.704	204.03	96.9926	-87.0386	180.927	-230.189
-65.2486	275.105	-91.5483	251.924	187.866	370.338
202.229	218.002	190.38	-64.9126	169.751	211.861
186.969	194.647	201.384	57.4616	127.731	199.418
193.009	554.184	190.673	126.193	190.898	176.726
173.131	267.773	206.465	73.4445	572.634	-42.1392
171.26	108.096	-87.6896	59.8799	-81.1276	193.145
-48.1096	-41.686	121.882	425.545	62.6206	76.3229
191.919	201.699	236.551	163.944	59.3378	166.011
117.971	165.637	69.4408	201.486	-65.4987	271.567
650.456	-88.8079	185.249	224.007	-86.9356	138.893
-55.7064	47.6572	195.059	-60.6984	72.5056	218.335
140.683	100.323	198.482	166.63	-66.8607	203.622
289.936	294.509	543.577	186.968	396.052	197.433
234.997	210.656	216.639	-61.4309	205.818	-100.132
198.672	207.494	118.102	-57.3371	187.199	197.192
229.408	110.599	211.793	93.0422	146.07	232.863
-68.6088	154.442	148.767	197.056	69.0277	289.183
270.891	119.123	-142.82	-49.4751	47.098	121.28
226.09	205.485	-71.7612	200.151	265.607	-99.9794
222.601	558.349	96.432	-68.4	87.8219	197.294
317.322	191.004	427.75	-46.723	96.1618	126.793
-37.2457	44.014	51.6047	65.3875	-56.0244	-47.2686
205.528	191.815	253.61	214.321	-60.2188	-41.5693
200.938	197.364	788.678	421.824	-115.278	-46.2821
-60.9606	68.1416	178.06	203.655	89.929	68.2366
197.436	213.893	-43.8609	201.298	84.1407	-65.6464
391.512	195.027	453.34	-70.4048	201.576	65.1912
185.158	181.711	196.655	174.016	154.475	-75.8642
201.548	416.28	55.8911	201.64	180.223	274.223
55.2266	-218.358	-61.0641	120.593	550.611	49.1655
213.502	205.534	205.877	74.0981	60.3648	39.5063
194.391	502.349	212.369	217.561	-63.4935	-60.5737
-79.1146	215.386	-62.7447	28.3755	154.724	-61.0182
61.0927	569.626	200.637	173.788	178.296	76.4764
200.627	256.214	37.5094	391.209	65.0689	-39.1573
-49.3037	173.378	404.133	-162.844	-47.4314	-91.9633
-66.5436	305.657	-34.3215	-87.4156	181.455	211.691
68.646	202.807	475.248	201.81	190.582	246.237
212.78	173.701	189.226	-57.6314	59.9845	624.133
269.576	-178.192	-111.879	-56.6651	-43.6859	71.9555
178.494	185.767	-47.5744	367.095	155.228	195.249
552.413	189.42	590.468	215.28	53.593	-46.2872
219.379	207.594	215.886	190.155	199.714	414.353
423.51	214.356	210.318	303.993	112.814	232.833
206.324	217.598	41.965	368.037	-93.7354	213.284
254.871	189.349	192.113	-90.5943	184.073	205.538
231.361	-38.7806	192.932	273.422	175.787	235.324
49.4313	240.405	117.597	-51.9056	-79.969	217.369
46.9566	421.276	334.304	52.7534	-44.7776	76.4168
-55.5925	279.178	-47.2655	245.142	176.465	194.312
213.424	108.627	307.128	213.427	86.9231	81.6742
192.973	206.146	189.02	184.313	294.409	186.266
179.44	195.403	282.749	200.388	278.256	191.157
184.761	-56.059	106.649	-93.8442	-51.0301	194.574
261.014	-74.1475	204.307	167.191	-57.181	196.412
698.103	-167.037	213.095	186.939	123.387	171.811
188.611	279.798	-101.406	-100.751	57.9463	43.3626
175.641	59.0805	-94.4034	200.146	295.698	85.2435
309.892	-60.2004	-53.8135	-64.3149	196.905	187.013
202.805	68.9402	214.662	171.548	93.3322	388.178
202.251	198.587	376.919	213.263	-68.9925	235.022
218.143	457.415	-63.3345	395.143	-103.387	841.344
-72.4619	224.23	196.04	382.451	481.975	77.5274
-82.8103	277.283	388.041	190.125	-72.4305	260.511
59.9	209.461	49.3013	-53.1992	239.766	167.053
196.287	394.38	209.236	-114.671	179.384	393.077
177.991	217.296	62.8758	-77.8418	48.2219	190.846
221.283	207.791	57.1357	178.41	156.648	84.9002
-60.9502	71.564	69.155	-42.0219	203.007	206.386
213.704	183.325	-79.3721	-35.1526	83.6535	190.176
200.809	-82.1164	147.063	191.894	-107.326	191.411
90.837	177.128	-66.2959	200.813	-49.5161	203.61
124.029	235.785	214.421	313.008	598.268	136.24
368.795	197.486	79.4348	-66.8726	-34.1814	-130.985
-43.6485	206.598	197.596	182.141	-43.4887	69.4324
262.614	-40.5469	-57.2707	84.8084	-51.7412	180.766
266.379	-62.5247	519.003	292.072	-78.5841	198.73
66.1373	225.391	213.415	-41.4196	172.426	753.619
188.975	100.853	89.1197	96.563	323.143	185.3
83.4703	-112.047	222.644	186.773	219.642	196.956
199.612	206.353	-44.1563	51.2645	174.753	1324.58
193.081	201.455	191.691	263.839	352.319	228.495
-110.335	197.589	192.657	127.61	-64.9722	216.251
181.745	191.195	198.663	186.708	342.877	-44.6202
-109.287	73.9946	198.475	37.2185	189.233	386.609
79.5985	191.9	221.635	187.266	-55.284	76.9493
94.812	195.725	235.478	48.6583	180.582	83.43
195.427	230.699	386.849	206.308	156.67	864.659
-85.5983	-128.803	83.1542	185.948	-49.4762	-837.712
-65.511	118.718	225.769	-64.943	182.737	164.701
178.634	80.9943	205.679	-63.2736	229.501	217.006
452.226	41.0879	190.437	246.637	173.524	205.844
131.654	-45.9611	236.495	193.738	165.625	77.7286
168.006	198.776	93.7669	58.4845	48.2944	40.0659
190.595	208.783	437.379	306.77	410.33	-58.9503
205.653	221.589	401.245	203.38	145.807	186.396
195.495	208.391	64.4069	211.644	68.1287	237.668
190.432	-133.515	189.867	214.966	85.6723	-39.6352
-94.3437	188.795	179.532	210.302	187.264	-78.7414
76.0125	56.8994	194.459	-44.3435	142.615	45.5919
-65.6868	353.041	196.949	45.7523	153.481	214.69
39.9049	425.803	-68.6291	-52.6041	208.572	210.298
254.66	209.591	177.694	185.646	147.005	232.664
189.46	373.097	225.122	-36.6158	-75.5854	53.2399
187.069	103.864	215.79	59.86	70.4579	188.036
168.026	178.206	145.653	62.7795	168.663	-98.1411
196.493	-97.313	205.625	196.463	278.609	-62.9336
-398.103	221.109	201.142	232.2	-123.461	204.353
87.5307	143.024	216.445	79.8633	292.633	59.8267
202.387	80.9823	185.008	-55.1783	86.5562	-75.3436
125.957	487.919	248.309	-70.685	-62.5286	-66.4299
204.764	-60.9086	-53.6088	118.032	203.745	189.783
110.161	44.0435	221.231	223.408	87.0548	99.3918
56.3067	-47.8432	199.509	-35.5116	-51.4776	76.4485
194.431	237.504	415.354	-63.2304	167.397	64.8032
386.818	76.626	107.285	219.6	-57.7053	-53.8249
79.6856	210.951	-119.155	-55.0316	140.875	46.5075
-64.5568	203.86	255.405	186.93	-67.2545	195.986
205.278	221.141	-59.5576	220.563	-59.202	204.005
161.716	217.145	-77.8984	400.43	-97.9894	219.71
-58.7615	217.347	223.076	-56.0972	175.437	41.3407
251.473	76.7294	-47.0659	201.431	158.073	-100.639
-66.6787	200.426	-59.5275	51.0715	187.468	206.086
-36.1119	76.6668	85.2839	263.01	62.2581	-47.8357
171.033	-77.4465	103.587	-50.5577	379.817	233.263
89.5052	181.281	-47.0499	324.64	167.586	209.462
182.234	172.274	-28.133	54.8336	-158.98	198.123
201.287	215.062	199.041	-83.7373	-56.4502	53.7698
109.011	241.277	34.2929	266.831	156.488	-34.4609
220.957	-61.2954	-32.4102	197.417	208.5	358.352
-93.9751	85.601	195.099	402.704	62.6537	197.619
-76.0478	187.827	194.599	-73.8896	357.218	198.554
326.63	-66.8121	-61.3358	107.899	-51.7499	103.745
215.999	-63.24	62.3044	207.023	-75.4973	194.391
359.484	237.502	66.9686	506.897	54.0114	292.536
73.1869	235.977	216.638	412.31	302.211	59.8019
186.851	360.192	192.204	202.381	163.596	254.731
-84.7152	216.107	188.709	224.778	298.869	146.035
196.789	44.89	239.213	182.941	189.859	195.151
188.63	223.004	53.0603	186.766	165.751	-61.9548
193.698	164.169	-39.0098	102.097	-89.6857	215.437
236.68	123.554	197.046	210.303	146.603	182.706
191.384	177.688	558.303	382.14	232.394	-128.135
300.104	-90.7686	192.684	391.915	68.8289	125.642
317.683	702.955	203.326	193.688	50.6519	-62.8573
174.545	-50.5321	162.472	133.763	89.409	173.47
69.0682	232.089	206.346	205.361	70.0112	187.611
-68.0963	334.483	242.638	-50.4746	-52.8466	91.2318
207.123	1416.65	219.646	146.56	183.693	192.022
42.5908	212.786	209.693	192.286	77.0082	194.866
-73.0924	219.207	216.091	-44.1879	110.749	189.453
217.003	189.921	-77.2327	-48.6855	219.576	65.2769
803.33	-44.0535	224.797	52.9832	-73.6104	57.9047
59.085	517.145	187.335	209.708	-60.5697	185.538
332.527	238.339	241.301	184.196	-58.8777	189.879
169.521	150.577	-43.297	233.666	38.0799	285.878
71.2519	216.169	-57.3613	183.466	-72.2321	157.396
277.92	199.487	185.419	133.596	64.6916	-47.7635
109.439	82.606	262.95	85.0326	-79.0655	-51.2947
203.886	32.7086	407.388	-58.0118	-47.9458	183.149
64.762	285.636	181.142	70.042	228.752	48.3753
200.137	198.064	37.9585	203.83	167.987	191.718
198.481	107.565	195.329	205.901	-53.3864	203.378
191.728	-38.1685	-41.8195	211.088	160.561	190.161
230.775	103.389	204.022	166.7	-176.114	-59.0105
-77.4925	193.305	206.661	205.189	152.379	-34.5476
176.722	203.341	93.3941	-64.7705	259.136	-838.242
72.9906	473.863	206.262	201.035	164.533	40.6703
199.934	29.1651	215.647	208.442	-122.603	-59.7513
108.993	-70.3353	157.991	185.605	171.54	166.509
203.583	-160.58	318.709	89.8654	165.979	58.1066
-126.38	-72.0592	192.478	242.24	149.61	197.401
163.337	201.053	220.856	-63.0128	-78.5893	94.1205
159.777	65.9968	180.508	-44.1349	409.827	191.399
774.086	224.366	199.341	-63.9221	207.178	203.864
220.158	1094.25	219.425	197.391	-61.5381	214.126
69.6469	232.931	-46.8113	174.964	-69.3227	205.482
194.08	73.2763	-99.5717	165.837	-55.1603	40.1078
-47.7615	202.44	215.008	183.905	704.37	168.179
53.1791	186.146	188.64	176.675	168.139	191.529
184.913	251.896	196.125	184.872	171.947	-61.6184
208.621	210.722	-60.7337	191.762	80.1336	210.229
185.804	210.443	201.313	253.667	197.175	-84.7082
187.32	75.4123	-44.757	217.712	47.1885	195.095
253.71	80.4412	186.836	199.103	-68.2998	190.493
337.719	-60.8982	178.892	57.3419	64.95	-39.1154
49.417	216.095	173.38	52.337	171.677	-37.7524
204.146	64.6923	201.094	68.2298	62.9957	208.35
310.46	88.2835	50.1289	-87.4114	210.724	444.038
235.704	226.87	397.684	328.013	-51.4825	206.58
126.631	154.484	110.327	43.3362	168.795	-117.714
82.6045	-71.6655	189.124	187.818	172.914	96.9439
192.536	-64.663	142.948	205.666	-67.5858	62.1658
216.618	437.101	-91.8717	124.36	176.154	361.684
277.389	391.442	86.1395	214.856	193.509	677.969
280.4	399.839	191.742	485.425	199.092	207.447
205.129	-72.2049	186.972	193.189	191.289	190.984
70.2349	213.045	181.732	199.578	169.063	98.5625
184.3	641.541	233.82	616.633	164.424	-93.1095
-102.586	87.9512	382.737	-86.0586	200.028	205.195
196.773	209.799	200.451	213.682	170.179	204.012
361.547	198.015	104.994	56.3286	177.852	240.483
193.509	199.457	-79.6882	-49.0153	139.165	417.077
162.798	215.964	69.3361	54.6492	96.4059	-98.6591
194.994	-43.4129	190.578	286.551	366.338	94.1387
-132.651	-79.4927	205.328	199.132	47.9358	197.132
51.758	183.082	208.898	-36.6915	-40.2115	182.06
94.6742	193.557	89.2556	-73.7237	70.6156	-73.5018
90.8593	132.161	198.814	198.053	-64.7582	54.3748
192.6	44.0607	-53.3993	570.498	146.942	229.761
197.951	213	-65.1888	-76.1166	240.373	168.805
189.387	190.683	705.684	-77.714	-41.6243	57.2008
362.909	52.2867	201.139	125.138	199.22	243.17
200.305	44.2417	121.661	164.378	145.291	506.418
191.709	-50.4629	-98.0232	303.191	170.862	56.1442
430.728	87.679	65.6821	57.0611	58.752	-34.5745
232.588	221.305	200.079	-78.6123	168.128	-61.2363
216.866	198.354	111.178	205.189	-65.2025	261.56
187.019	282.334	186.499	54.3046	139.812	-44.8356
73.6597	81.5931	88.0641	576.358	177.597	-91.2252
287.668	383.819	257.243	-73.4003	79.4529	141.688
338.95	205.922	30.3706	597.61	55.0485	176.579
173.183	198.52	208.721	-53.1568	182.472	199.414
191.698	461.429	294.309	197.899	176.014	119.692
199.222	193.279	150.951	192.324	304.785	195.308
211.493	226.231	519.145	199.199	169.466	140.04
190.164	432.083	203.297	-47.49	93.6686	185.632
443.088	-88.2027	110.663	-196.065	159.364	-65.5554
221.982	215.906	337.474	97.5927	181.882	235.448
201.689	286.517	195.457	248.142	-70.808	68.5584
-52.5164	59.711	210.266	-81.6606	267.989	184.527
76.1628	246.813	212.589	195.732	178.222	248.439
234.505	205.243	196.657	75.9811	153.912	115.129
208.898	567.258	-72.0148	206.979	35.976	-96.1847
190.781	97.1074	60.7374	207.752	-50.6307	181.836
223.786	49.7319	201.575	-70.507	-59.0657	181.711
199.408	183.467	383.025	52.0541	-42.5476	48.2439
82.923	204.373	171.719	39.1308	75.3023	184.918
287.804	75.0057	198.474	195.782	69.0627	192.454
65.9908	49.6516	-49.3473	137.796	74.1072	190.973
210.466	246.53	187.102	263.893	-61.7656	185.654
191.122	224.528	106.258	-130.964	-56.7657	1256.25
200.645	67.784	65.329	189.654	-66.4637	191.32
-38.4509	325.761	189.026	46.387	156.506	190.856
187.534	-64.236	588.78	189.004	-86.698	263.245
193.994	115.276	144.934	192.89	-64.6366	474.29
205.733	-49.398	207.132	43.932	-99.4563	197.404
193.46	-73.2751	156.605	159.181	-74.976	302.755
308.01	-125.979	181.654	189.757	207.308	200.627
63.4139	217.359	199.88	-94.3425	-83.7185	-114.652
644.122	67.0648	466.169	195.185	173.454	250.093
52.8254	-92.7786	206.296	198.425	1045.71	98.3765
-46.959	47.8062	106.359	200.24	72.3671	206.829
-77.6905	224.72	184.228	66.1137	144.334	218.043
159.245	212.664	67.4714	169.057	167.552	166.559
191.363	390.121	55.9589	208.34	-87.985	255.79
83.4438	-51.5129	-110.041	190.166	148.185	255.15
-91.7479	-55.9404	592.993	76.4066	49.3082	92.8604
202.125	203.481	34.1902	-77.2854	157.97	-35.261
197.483	-52.5533	-42.9169	69.3331	-59.7527	200.348
216.29	203.924	-29.9344	209.971	409.029	207.156
-67.8293	188.871	188.064	-64.5022	157.803	172.611
79.7027	428.427	199.38	211.186	57.413	-162.111
220.97	-59.0829	184.381	195.517	161.986	165.002
195.981	106.38	256.608	-51.9156	39.6103	208.485
54.8724	209.833	442.993	-73.8743	183.455	114.922
190.716	249.56	219.748	292.364	-76.7169	176.043
82.2191	-278.127	32.3308	77.933	-53.1736	125.503
198.418	-63.5632	210.213	196.787	-62.156	-46.1455
97.6503	198.571	243.18	69.6214	177.909	172.11
-41.7697	161.914	197.887	196.953	187.801	-83.7272
76.6802	207.358	183.629	198.897	174.909	351.748
-40.0229	228.213	-59.963	51.5729	108.852	-72.747
468.089	-71.8712	223.991	388.562	79.9803	91.3879
190.188	82.0097	76.2585	40.5064	57.7329	199.63
197.662	60.3247	74.7119	181.229	-77.2525	216.361
-57.2646	-102.767	-60.3166	79.6103	195.283	60.5976
177.708	206.852	227.453	36.2612	188.101	116.509
447.335	216.876	37.8076	184.251	874.331	198.288
579.034	120.423	282.458	191.935	116.088	-46.9084
-65.6576	528.389	77.9073	198.594	237.763	263.068
-42.409	185.859	203.13	203.396	141.189	70.3278
147.984	204.699	181.977	252.163	-60.4737	28.9522
49.3457	212.358	207.283	210.714	175.557	258.061
-55.9976	202.378	-90.2637	200.84	228.973	146.196
198.739	278.024	207.562	-53.286	48.926	-48.4037
73.8899	79.9244	208.337	200.484	55.4951	-53.0152
212.954	215.538	164.292	194.58	149.538	183.207
284.371	-54.1566	299.373	73.1951	-63.9579	-75.6619
91.7639	208.667	207.162	177.578	-58.8241	176.6
196.127	214.734	208.126	195.46	66.6829	80.3363
207.624	-71.8205	186.586	200.895	-31.591	-52.1228
191.295	-43.2841	-35.1311	194.297	167.902	547.101
190.336	61.4416	36.5435	208.199	138.299	251.712
1002.82	214.784	-140.526	112.503	82.9322	51.8426
102.049	85.1752	148.063	192.955	198.024	89.6293
165.246	176.103	215.916	210.17	-84.3158	199.336
195.036	82.6262	125.243	87.7774	158.059	225.639
-36.1838	-50.6887	194.115	-32.0383	42.4751	45.1782
-77.2838	363.333	-100.241	85.9814	168.522	186.962
181.525	199.878	416.613	200.509	162.936	455.258
196.545	215.507	376.135	199.271	77.5054	-424.606
68.054	239.279	-54.7012	199.626	151.16	186.246
185.941	50.0062	568.037	181.391	43.2279	197.018
194.627	-51.4159	182.089	205.05	223.766	169.556
205.382	165.154	229.347	-72.4348	58.1664	194.383
-40.0331	48.4076	220.98	100.505	189.532	255.498
175.697	217.829	234.723	-88.7786	-187.777	188.347
194.219	-77.6509	86.4065	-50.5376	105.134	202.547
199.414	-130.157	195.236	85.1769	34.9346	197.691
69.3175	-91.0609	274.127	48.3361	179.829	-49.8825
174.555	484.476	173.928	70.3603	71.2009	345.744
162.996	199.55	-59.36	-52.9555	165.169	62.9567
201.604	216.512	87.5221	176.466	241.386	143.861
91.5458	311.235	80.7948	-38.0623	173.378	180.53
196.476	222.952	50.3369	-52.7735	168.768	150.579
-49.9354	213.379	106.713	59.1848	-107.874	215.838
202.067	319.719	455.732	210.469	65.8453	202.951
191.466	215.101	-90.9096	178.779	-106.575	696.316
44.5657	175.879	203.892	95.4902	57.5555	54.2713
81.2292	104.339	40.6633	184.632	155.138	193.54
202.981	314.705	186.405	190.671	200.858	-42.4309
192.947	173.653	188.505	-57.0873	128.63	-45.5828
179.093	-80.628	198.186	59.8645	-55.3724	207.021
1063.72	212.254	205.033	199.112	-75.8159	189.357
193.77	190.014	418.946	-44.2082	188.416	58.4069
-788.872	200.083	101.805	699.569	172.372	53.1886
380.965	50.3603	222.756	198.645	958.582	-50.0935
-123.808	123.005	348.626	192.252	119.241	228.859
-54.487	217.736	189.931	205.928	-86.6405	-54.9854
70.366	213.65	84.4493	57.949	161.049	-56.5168
632.293	227.681	-68.4593	-50.0405	174.973	239.664
992.044	426.153	201.652	-36.8276	-34.0956	316.348
183.441	164.676	640.012	205.267	63.5467	-65.6189
189.476	88.1478	359.81	286.603	165.235	112.006
259.116	209.747	435.883	200.609	176.874	194.37
190.008	202.669	118.902	-63.3694	284.021	199.749
203.989	210.98	103.168	-41.4464	-56.0536	682.183
-56.6905	-76.8838	278.228	-47.0997	61.2587	91.1281
32.6723	78.6974	-49.057	181.621	163.267	101.472
57.7475	190.902	910.652	264.648	-76.8956	236.235
65.0289	-96.5814	204.797	206.733	-125.179	204.926
201.087	71.0163	168.149	203.337	140.217	206.743
257.137	198.501	407.025	177.865	55.2134	53.5226
362.597	193.44	222.781	201.277	114.484	206.115
238.289	85.9239	203.865	308.969	-64.5825	491.432
197.046	281.741	-53.9953	209.547	274.08	95.3218
229.449	-58.0069	199.377	182.749	160.914	201.855
373.251	76.1147	176.161	209.281	83.236	204.147
-64.2477	209.716	93.3777	-57.2851	-145.242	41.5536
201.57	203.819	403.219	50.6049	156.899	204.952
83.9511	205.13	24.2235	70.3955	190.57	156.514
202.884	220.295	204.312	46.6598	162.171	181.026
40.2165	217.339	202.955	208.014	-113.053	398.65
-38.9345	71.846	301.427	241.144	105.733	75.4167
98.4966	212.677	190.008	255.175	420.431	167.721
206.328	-101.666	219.971	184.451	-68.3059	-105.712
413.152	227.725	280.278	41.114	74.6203	384.19
-42.0048	191.391	208.433	212.18	164.53	181.356
182.413	216.753	143.998	89.2473	61.9993	176.783
102.836	399.577	-66.0553	50.3199	71.4872	-83.7078
-92.9614	62.3342	193.733	-79.6956	72.3005	202.799
297.434	177.354	190.7	38.0696	172.206	411.066
202.435	177.418	-41.9689	-128.319	131.416	-61.6503
103.78	492.27	-64.8317	202.691	75.2088	194.214
-53.2916	176.025	355.768	101.93	155.936	201.493
95.3855	190.873	172.505	46.6536	184.535	82.8904
197.8	202.942	203.598	37.8208	195.078	-95.994
241.919	-56.1424	-99.4283	203.519	184.086	-39.3267
176.96	224.141	183.828	47.3192	1819.18	195.949
-54.0007	219.032	-82.1981	200.075	45.8846	203.533
203.495	183.491	405.092	-41.551	160.208	251.24
151.233	195.611	212.044	187.678	113.799	489.437
205.33	171.624	204.276	-68.2597	180.446	-49.5303
248.991	196.167	-84.6619	1172.13	-48.8152	163.267
66.5885	205.345	215.114	209.473	164.637	-151.338
-62.3406	-69.3456	610.636	195.568	197.222	336.417
221.252	860.755	200.565	188.534	143.343	281.083
91.95	213.834	240.657	239.037	59.0974	181.272
219.721	180.471	77.2358	45.3959	-60.8078	81.5699
-105.378	-62.6439	-67.0344	59.0167	-78.7514	214.09
124.649	204.968	94.3352	365.529	175.56	-80.7528
-115.493	-96.4348	367.112	-48.811	171.164	74.7775
143.951	205.075	102.202	299.127	170.254	184.335
953.22	114.103	-35.0916	224.77	936.228	202.204
207.62	160.516	212.721	121.892	-31.8683	269.308
-126.33	211.035	210.103	80.6055	162.494	102.954
118.743	185.739	234.419	-68.2499	162.647	218.463
205.244	294.96	173	210.603	-36.5541	174.214
163.668	68.6007	209.164	206.258	171.617	203.917
-39.6703	262.914	85.2448	547.072	-42.2427	172.358
174.952	212.652	193.278	-49.7742	169.753	184.083
195.26	-64.4131	69.7474	71.6563	103.519	205.232
207.711	207.489	415.339	193.468	-96.1229	-87.1764
166.155	210.54	-96.5615	580.496	163.424	184.846
252.806	173.338	202.787	183.299	201.611	152.285
1308.23	211.487	208.017	187.268	-94.344	-166.491
-42.4304	62.7362	89.8247	196.972	69.2136	36.9574
202.972	91.307	76.3459	186.025	56.6288	216.125
-49.0763	207.653	-86.6128	192.447	167.93	72.0736
115.617	161.439	190.605	220.213	157.333	192.348
190.524	384.02	217.474	75.0867	-50.6446	71.9906
63.7911	-54.0294	241.945	209.534	-120.734	213.25
257.377	229.019	255.889	224.153	194.673	180.777
-71.0101	200.979	69.695	367.69	-86.4639	202.254
-95.1191	184.734	195.454	-89.3318	162.371	213.187
220.281	217.482	85.355	-68.1531	183.627	212.642
204.695	64.2708	330.573	62.3588	176.086	88.3175
203.362	381.162	168.931	-31.9723	176.779	270.144
128.844	186.296	209.421	202.596	83.4975	-49.0014
118.259	-47.7735	292.399	205.73	-124.74	56.9647
130.995	213.202	83.715	47.6153	178.339	211.396
192.392	201.647	191.873	190.96	160.648	71.6381
205.929	207.752	192.524	181.726	-80.1221	317.945
52.6163	174.631	118.902	81.2723	-56.9324	57.6425
204.706	193.595	212.369	-71.8443	169.716	65.0288
220.713	-45.8999	87.5112	62.5843	37.1302	-63.3812
208.342	204.177	195.784	29.7559	84.0368	183.323
-126.134	192.156	-76.3471	-98.8474	-79.3039	-52.6939
113.603	205.642	58.5495	195.972	1081.95	254.132
205.242	226.409	-81.5083	205.132	-95.2926	206.159
176.595	218.332	-45.1945	75.4711	178.342	212.802
-66.0687	188.259	199.728	-62.649	83.5887	286.123
79.5864	272.476	-60.3509	-70.148	382.635	790.436
212.191	407.232	194.756	203.274	196.463	125.774
157.675	53.2844	402.685	-43.2791	53.1636	-64.3858
205.295	65.6384	195.507	-63.6188	280.633	34.1481
46.7991	-77.931	245.102	48.3583	156.425	206.087
189.961	243.609	75.2334	403.471	-56.3541	-115.06
90.1636	203.089	81.8396	-93.2048	154.504	-71.9641
105.004	45.2857	-79.3105	203.326	176.91	-60.3996
236.993	253.803	243.377	194.576	184.384	-132.387
92.2607	201.367	123.907	102.269	145.799	-41.1763
257.026	78.736	223.338	202.019	48.8337	172.689
164.793	-56.1336	-62.4886	195.02	92.78	172.101
196.524	204.241	175.428	-38.6888	44.117	206.701
165.213	162.147	185.922	54.1538	187.374	195.221
251.842	-171.579	198.904	210.299	167.678	423.193
108.111	431.148	263.543	46.7576	-58.6186	200.001
57.8851	-59.3045	76.7134	277.883	-65.3914	117.568
-108.749	244.016	-62.324	-60.0572	307.702	-59.8276
-95.8666	211.934	274	53.3884	57.0492	217.409
-115.16	-40.3794	224.632	-78.3678	-53.7318	1174.33
257.271	73.1013	210.065	-51.9909	182.113	250.535
96.4434	195.263	191.964	-43.3382	319.527	-79.7165
59.4557	-53.9582	190.528	52.0346	-92.3459	195.688
222.971	203.886	213.959	205.345	142.937	680.154
206.326	241.268	129.056	-54.33	-52.0374	219.542
191.261	195.641	492.773	130.946	343.345	67.7724
-112.304	187.166	329.517	-52.7138	189.239	-78.5172
54.3055	-81.0198	257.514	397.249	371.058	-58.6844
91.5869	-75.76	-45.1839	131.54	-45.2695	59.95
194.944	-63.8529	73.1454	220.648	49.7121	59.0933
66.2116	201.982	-90.3736	182.156	273.479	349.116
86.9708	1686.33	347.007	199.904	-54.8439	46.6776
64.5677	73.2521	-85.0478	208.55	-107.803	238.412
471.816	-126.553	197.617	202.628	181.656	144.424
-85.9571	171.311	213.983	-55.5528	58.0609	198.576
170.148	61.215	281.051	197.617	168.94	184.858
181.341	172.004	85.5848	36.2074	-124.129	226.889
188.314	88.0549	-47.8609	186.183	356.811	192.688
182.335	207.747	60.811	207.615	180.526	201.026
67.7562	-80.2448	65.0931	416.525	158.123	178.076
-71	7890.67	197.196	301.489	403.762	213.939
115.751	205.751	-103.713	173.248	-107.158	183.038
-101.987	142.749	73.4321	183.205	-58.1882	210.485
-78.392	197.939	208.677	219.219	179.444	192.641
-107.915	187.263	203.147	-70.4081	166.108	198.963
76.4123	199.401	61.0769	267.615	-69.8364	193.141
220.041	198.95	80.1648	53.1145	671.577	197.925
311.258	218.143	209.241	-68.2453	201.853	193.651
193.137	200.638	199.765	185.718	165.242	-58.8611
181.187	304.184	-74.5625	79.0303	236.445	423.227
213.559	-106.691	145.01	197.52	173.632	207.12
305.285	542.632	-65.2475	76.3508	-63.5816	96.1721
190.48	-67.0493	359.139	-53.72	87.2978	67.1705
183.509	321.438	67.4988	-58.1679	-56.4479	205.643
-102.259	57.137	167.11	-52.8651	-41.3056	201.871
59.29	174.585	195.132	221.293	173.119	144.725
280.904	183.558	727.359	101.916	-48.9497	-39.7323
210.78	47.7787	197.692	67.286	181.527	-59.6522
-127.812	650.407	169.519	330.464	178.903	799.437
-88.1916	102.077	69.5111	-62.3619	-42.7177	-58.4979
377.587	-67.1105	170.57	217.679	1168.88	131.717
219.401	219.29	193.052	258.306	332.593	-99.2178
74.8516	119.28	187.728	-58.7851	182.959	51.7182
414.807	-48.6252	316.908	199.875	186.529	89.9379
204.6	206.017	205.453	205.519	-42.7193	-74.5362
105.415	245.454	-34.3789	-32.8024	-74.3917	181.148
222.783	71.7199	-62.3893	-42.9118	-64.2955	81.1545
194.503	189.382	-47.3741	180.77	158.896	51.8966
196.342	178.379	188.497	39.9072	149.856	81.2505
270.959	-44.5076	65.5488	51.4511	174.339	402.643
479.935	62.1443	177.382	-102.36	354.592	260.718
198.402	-39.9231	-45.6256	111.871	-92.1789	79.5155
168.94	205.714	387.721	-49.4042	-38.2768	-54.7563
182.187	152.929	197.781	-72.0554	-74.3579	87.3107
397.934	62.9888	-89.3173	120.106	178.261	205.44
101.568	205.031	237.968	44.6857	181.577	46.0658
81.4291	74.1768	897.086	168.556	50.5227	396.74
68.4077	409.102	83.8024	94.6636	70.6211	186.649
175.604	409.827	190.979	37.9762	86.3426	199.19
48.248	205.307	204.873	65.6362	202.908	206.621
216.112	226.563	43.2702	218.141	182.501	193.781
193.469	208.665	215.424	203.111	120.185	467.29
192.875	173.644	90.4584	271.714	226.4	172.252
202.378	538.579	646.199	-63.4368	393.377	-41.8517
-109.869	225.593	-81.9485	222.702	141.428	136.136
-63.0677	91.24	79.8127	-51.8292	184.592	194.547
89.7485	-79.9651	184.394	-54.9787	437.517	241.151
-67.3618	132.096	185.388	-77.7556	333.146	-77.192
256.901	-78.3244	220.1	495.236	-165.799	82.3001
-53.4555	349.092	181.163	-63.8473	175.525	181.841
-40.5501	45.0896	190.323	181.531	-51.8842	80.4871
64.1649	-42.786	764.302	-48.0489	-42.6446	108.673
175.254	-49.3477	311.931	51.2202	130.239	222.951
-43.7322	309.976	223.191	-68.4071	124.036	173.114
98.1593	589.099	252.726	47.9659	-88.9643	-50.4772
243.727	206.185	184.857	164.363	66.4327	270.797
187.065	261.811	45.0107	173.846	49.7719	210.015
114.313	119.767	61.3772	39.7268	177.092	74.5297
435.017	-78.8822	208.487	199.038	177.158	187.187
-111.76	216.658	197.916	94.5261	59.7008	178.015
203.843	64.56	-49.0885	-88.9159	303.137	204.096
446.757	235.457	448.616	191.738	146.941	277.134
-80.3594	216.753	200.389	-56.6247	154.96	249.099
106.298	61.3907	78.7419	203.365	148.063	34.7136
304.306	181.01	298.782	278.955	-73.5836	-48.5934
209.232	229.095	-33.1642	-62.744	231.606	100.476
187.929	204.85	212.391	-83.2808	170.668	183.192
88.4658	189.074	196.055	69.265	108.269	266.846
-75.5468	-84.6709	-33.8078	198.823	108.652	248.004
1962.53	380.73	178.903	214.01	162.765	-71.5851
192.071	-58.5907	189.992	-48.09	163.724	194.614
181.152	180.105	128.251	244.598	352.921	81.6939
196.138	64.9745	70.1903	193.418	46.9003	201.171
198.837	-65.2676	228.097	-42.6046	-76.2723	210.857
239.243	378.348	-42.4189	193.989	272.619	-76.2244
81.3628	285.145	158.16	56.1033	-56.5071	193.095
502.965	67.9287	338.259	-91.8611	52.1151	89.2842
78.2765	-54.671	208.682	35.0375	81.842	205.898
618.5	272.842	198.703	76.5696	159.78	183.316
125.142	205.545	222.559	181.883	391.063	-42.4488
-64.5218	203.803	55.5986	221.608	-78.8865	-127.359
-42.4394	186.533	196.968	192.67	148.083	262.673
198.363	61.7753	206.85	341.252	82.2107	-92.6568
216.982	1119.95	208.704	196.489	83.7172	204.336
196.827	275.653	259.943	-63.7007	-50.5282	157.654
193.714	224.544	187.052	152.597	99.3789	128.319
275.48	187.185	80.7249	-40.3722	170.73	77.5472
233.329	183.002	206.502	181.53	105.953	171.121
203.45	207.285	224.208	-72.4096	-82.0192	243.274
73.3298	50.5918	-95.9786	77.8914	132.861	-66.9331
33.3144	97.6632	198.566	211.533	-124.152	207.036
163.173	222.672	380.523	769.305	-92.5448	217.889
139.19	69.9957	218.862	193.403	177.792	58.365
88.5387	-216.354	-93.3022	526.805	47.3038	34.7668
200.812	360.255	816.907	193.178	167.096	203.073
87.325	188.513	198.168	58.8499	-33.5221	194.68
44.3134	206.716	200.458	298.357	78.6392	-35.476
-52.0846	192.562	208.182	177.171	-71.6556	-54.602
186.095	69.3818	199.376	272.295	-76.5198	82.4653
481.575	215.515	44.1308	208.864	180.706	196.442
71.2561	226.283	190.114	191.973	-64.2406	204.769
-325.577	53.8647	165.788	233.4	-47.2205	85.6836
-89.9639	95.5408	197.913	71.9121	-105.51	393.522
183.244	-69.2889	209.501	-125.764	-34.3442	-69.0429
194.258	201.403	-60.8549	196.307	-41.9643	191.34
209.123	203.762	62.2308	177.128	168.584	389.682
198.051	184.756	190.161	180.807	-85.526	418.714
227.26	227.994	201.238	179.948	-67.9747	187.069
84.5855	218.514	-79.017	202.976	109.925	170.346
265.486	413.413	362.416	180.041	-78.709	275.664
91.6983	220.356	82.5269	261.656	50.221	87.962
183.225	-75.7761	328.332	182.795	82.8093	427.379
-56.3138	212.857	-88.0708	-60.5251	51.5445	247.966
197.082	51.2793	205.668	-100.773	46.314	195.477
-39.5848	178.633	187.439	221.15	71.3428	215.672
285.474	195.455	-60.8686	-63.4483	-71.2062	193.043
-81.1272	228.39	191.594	187.519	63.614	49.4552
90.9481	-70.4974	214.343	-58.5979	119.903	194.475
224.345	46.0645	-49.5084	-30.8132	177.877	245.106
211.542	168.702	-50.2803	209.709	-48.7854	-54.1511
144.349	202.064	214.381	206.839	88.3769	159.988
226.692	215.235	217.635	205.149	-39.586	350.486
35.5512	123.028	190.603	332.575	-38.5311	-61.8167
40.3948	200.35	192.304	195.142	-71.0957	224.552
185.202	36.6161	69.4022	-35.3379	-594.194	332.689
218.718	213.414	191.958	50.976	95.1693	223.97
503.094	225.045	185.029	186.213	80.4948	273.945
363.916	221.408	-58.6768	173.209	-104.84	219.067
-60.7658	424.131	-86.1301	38.4771	-50.5442	191.325
201.173	109.721	118.356	66.0086	-63.8341	184.568
112.273	190.514	171.862	186.178	251.273	184.131
184.068	89.0009	-54.3826	54.9924	101.35	76.3124
69.5567	-50.8969	211.694	185.081	263.322	-64.2425
216.704	184.034	439.587	214.916	296.036	201.406
-69.6219	95.5449	306.731	-53.6963	144.345	-59.8896
294.015	218.581	-99.8222	-49.5193	149.457	211.909
192.027	207.062	177.401	190.041	85.2331	203.163
-44.0746	-62.855	194.895	-57.8905	56.6478	86.3402
457.255	524.564	203.464	186.793	187.74	193.917
253.37	-59.1882	301.155	-51.9341	194.226	196.953
196.071	200.986	408.456	167.2	-91.9995	48.6933
196.605	-88.128	292.829	42.6491	-47.3235	198.025
-70.7033	133.567	86.598	432.022	176.26	179.021
185.337	1091.19	195.166	199.232	167.946	53.9855
73.8288	-49.7806	-48.0662	-86.6367	187.558	89.27
211.218	-48.8252	193.395	245.61	67.7541	96.6973
134.039	57.5086	285.816	365.696	189.427	72.947
-73.5845	-56.5633	-28.8249	-61.2128	111.18	45.2231
74.7321	117.878	208.673	453.674	116.765	-54.8687
181.867	213.079	66.8615	227.953	-91.086	200.835
182.013	-118.991	229.169	70.6219	160.581	249.249
193.743	192.789	343.86	214.377	56.6645	168.841
181.387	198.824	-73.7445	58.5955	157.045	32.5946
177.133	229.852	170.216	35.5763	-75.5562	-49.2209
207.31	164.667	-108.018	191.787	192.236	182.142
-60.0278	549.987	315.615	267.881	65.1992	-95.2952
72.3806	284.685	365.714	213.986	326.839	-42.3513
261.817	203.446	203.029	189.302	229.232	-55.7073
218.87	73.3438	271.58	106.671	286.086	-75.9671
37.8354	-54.7691	212.472	194.715	251.222	-53.5581
-71.1023	107.119	238.044	184.909	66.1561	216.952
220.212	196.724	255.231	71.2984	-69.7363	230.306
208.068	190.176	217.865	-73.1648	-49.8223	104.253
54.3446	-75.386	-100.478	545.427	-73.7633	46.9655
89.8916	57.2861	550.058	211.074	180.81	-50.781
183.795	257.915	-59.5731	39.4396	55.9666	208.629
246.324	602.559	202.213	59.0997	187.674	76.3521
91.8025	-47.2774	305.376	193.184	189.281	206.639
186.165	73.2267	-68.4424	120.181	44.0144	-104.478
-99.8243	342.55	233.015	-60.2148	-51.3618	26.2922
210.176	718.747	-57.3818	417.826	-83.4155	186.678
-64.4482	207.844	197.245	81.5023	-94.3827	113.158
210.006	193.529	-54.3604	195.456	-59.0575	-64.9471
216.773	-119.155	200.751	68.9665	143.708	94.9782
423.535	202.424	202.722	-70.884	138.775	-40.5331
192.698	222.434	-78.6848	221.489	-35.5475	205.332
207.678	268.56	209.98	74.0899	225.516	190.416
182.236	409.514	236.364	-32.1408	46.4666	235.722
186.598	163.888	-48.9456	181.006	52.9194	141.406
42.019	195.982	154.38	-64.1565	283.416	83.62
322.725	-77.9093	201.602	-77.0216	171.348	195.823
92.9051	-48.155	203.864	260.987	67.0332	175.007
177.4	-70.4348	252.375	-165.022	-86.4169	96.8713
392.115	215.572	69.2565	-69.4595	-84.4479	731.726
191.472	215.929	211.676	-71.1614	86.9663	-92.8449
183.715	-53.3171	404.712	187.509	65.9046	198.156
-78.7578	524.414	214.765	-57.0781	952.105	195.467
-56.355	186.687	-47.0099	-65.2257	259.469	241.454
192.304	231.572	199.589	54.5504	154.169	214.761
200.059	74.1667	-76.6455	-52.2132	199.623	-86.8825
201.866	214.204	189.837	56.5328	155.48	121.982
192.023	211.066	92.3462	49.7041	181.271	-54.2877
208.481	1032.19	509.364	-68.0759	44.259	224.835
72.4999	212.471	217.259	56.183	249.538	71.2262
-68.6561	-80.3589	187.367	-45.2939	-80.9207	-52.0507
206.586	-112.538	195.561	-64.0695	53.9008	196.528
-119.615	-54.3956	90.4107	188.765	77.5369	46.052
204.5	52.9094	176.704	-102.203	143.036	228.51
-60.2043	217.611	193.803	47.6474	168.989	70.0753
85.5257	217.081	-63.4355	65.5831	60.8681	-45.3115
185.929	58.0389	64.3854	208.008	55.1143	46.2714
-62.7182	204.893	195.575	-37.1329	52.0862	231.628
33.3148	236.457	215.094	-39.9627	-67.8686	186.671
123.259	187.477	295.881	-112.52	156.085	249.32
263.036	59.8345	195.204	180.687	236.707	218.396
-109.094	-84.786	204.487	59.7394	289.744	105.561
230.653	-62.0994	217.593	294.683	-64.1733	385.515
99.661	41.9481	107.02	205.041	-40.8773	70.6982
84.3163	214.315	-51.7611	45.4351	150.06	213.208
194.458	197.635	60.5349	203.059	-64.2864	288.341
58.5836	-83.5153	188.105	199.088	-45.8591	-69.1854
213.818	-34.3297	53.2333	-53.1208	-53.2644	-56.9591
199.987	-45.7082	-66.4346	-46.0591	241.158	191.467
50.8424	-55.0784	194.766	184.375	-39.0814	-47.3239
45.4983	205.358	78.4619	189.954	-42.9709	-49.2527
-54.9195	279.08	276.935	185.077	148.981	219.051
209.533	260.658	208.19	59.8046	-46.6619	186.981
95.0074	-53.2899	136.135	-49.3625	-65.182	-31.1
-51.5836	193.497	-70.0633	118.523	-49.0675	-52.0232
43.5895	184.944	-35.2501	215.499	-76.2845	-61.5039
95.8161	255.85	189.267	74.6486	225.364	59.2239
48.8924	-51.2552	168.802	208.521	55.0943	-134.262
91.8702	54.4084	185.209	-37.9994	1214.28	134.93
213.649	-103.798	-112.773	185.308	226.442	-61.774
207.817	-76.1908	290.323	196.501	147.295	52.041
269.956	189.128	-73.3372	212.961	-46.5532	196.889
175.971	163.274	97.9449	194.448	-69.7383	188.944
210.983	-47.4179	198.782	212.844	-76.7237	246.936
195.081	68.7892	69.4758	59.5296	301.094	-43.1357
185.769	-39.016	204.516	177.789	-44.8598	-61.5391
206.714	411.118	199.554	239.972	168.684	193.517
598.206	95.7923	89.8356	256.627	-95.767	168.629
105.79	-48.6051	183.268	-53.5296	66.268	93.6879
565.982	208.348	262.761	208.245	-51.0596	85.6208
-71.843	208.527	251.431	-56.6467	-67.7277	527.709
90.9574	216.707	59.7358	195.399	-52.0118	182.559
201.469	202.036	90.0048	188.645	169.619	353.822
-64.0604	202.386	-29.6704	125.513	92.7823	434.64
320.184	214.531	-65.1485	190.941	144.068	266.559
-58.3621	53.809	-52.2655	221.752	165.953	205.625
-108.318	188.076	-69.1158	122.151	121.806	-49.1849
-90.6928	46.7382	203.86	407.057	251.108	67.1111
235.945	295.662	169.997	39.2203	628.661	185.365
-110.19	221.917	199.522	175.703	-102.56	778.222
223.014	-54.9758	-65.9723	238.729	176.146	183.479
204.041	475.165	110.576	214.776	159.453	260.012
197.567	146.94	82.4589	87.6956	-50.2838	61.1397
-86.0167	60.1042	-88.9319	-87.1953	77.0344	-56.8926
-46.9562	101.331	-115.926	-115.478	1159.06	193.655
59.1487	-60.2801	-70.902	187.106	168.451	-95.8067
190.437	221.053	391.284	-32.632	-82.4271	-90.8279
103.389	243.2	224.528	191.762	250.085	272.731
92.4403	520.303	191.466	-79.3863	-54.9775	108.701
-37.1785	54.875	203.199	204.85	343.11	89.9922
201.518	205.603	-44.1968	208.43	48.2176	-74.9755
292.332	233.022	238.338	357.979	-52.4951	215.454
188.814	-100.117	263.342	187.119	112.441	203.145
234.092	314.696	189.323	203.657	71.9736	40.9209
238.617	183.212	-42.9732	254.129	82.0241	205.417
-74.2106	207.482	-105.823	198.151	-114.111	86.1849
175.163	-104.376	185.908	180.892	789.58	-60.39
105.216	226.004	230.14	32.3463	80.4618	42.281
59.3322	52.7079	197.375	59.2678	185.415	218.921
214.37	211.537	-100.59	213.375	-50.8057	177.567
209.429	209.413	92.3566	62.1144	-55.8659	201.623
102.767	224.912	257.766	86.2963	389.438	194.334
207.252	40.1331	189.282	353.625	167.876	82.4905
97.5936	207.544	-105.236	226.118	155.231	50.3343
205.461	47.3989	219.908	59.2099	-67.8208	67.0932
-89.9225	193.143	-34.6822	195.131	-64.4601	177.977
-64.211	-84.5155	186.983	-92.0596	-169.351	170.932
188.875	214.509	221.524	-46.2507	106.528	269.247
-64.4362	198.977	183.379	229.279	214.377	194.307
188.561	59.2638	251.731	-55.5028	-41.1096	-112.041
58.9603	197.23	-42.2323	-71.9314	249.115	-43.8483
82.2795	-39.3767	-38.8298	63.9718	71.5042	215.602
84.8239	-79.4876	208.928	200.488	85.0188	127.497
57.6671	56.4177	51.5271	-56.4981	-39.3641	331.733
-73.2002	90.096	214.952	50.1253	768.665	91.3731
114.511	183.972	279.296	365.178	-76.9321	192.683
87.1201	197.904	-33.9461	228.888	-64.0947	206.567
64.8633	211.063	201.63	108.349	49.4436	195.132
213.759	198.484	56.7602	-65.5072	155.824	-47.5319
211.021	69.5269	298.348	-64.6789	52.0375	41.6566
-61.0765	-77.8441	87.1905	109.983	155.079	58.658
189.364	192.078	454.138	196.519	190.629	260.259
243.712	166.662	188.048	277.104	50.5964	-48.3731
-40.7342	214.654	81.0021	52.0057	-50.6181	113.511
-66.9349	147.733	148.876	-51.3944	166.307	160.103
192.661	210.837	-70.5509	49.9735	151.507	-88.1488
-92.1482	207.014	-70.5582	43.8469	363.191	70.7684
263.281	192.086	-62.2968	60.0536	-50.4815	229.154
58.8847	232.477	415.183	204.921	-32.573	68.79
-60.4092	-44.2438	52.979	212.861	43.812	198.479
85.1347	203.439	25.2097	217.023	-96.1677	199.202
69.8232	-51.0412	333.218	227.898	50.9043	257.783
247.284	200.991	212.011	205.55	256.47	200.492
308.701	608.194	190.919	84.7967	-55.1189	49.6622
229.628	55.4511	202.102	-56.651	51.9684	-61.2752
-86.5439	-65.423	196.03	181.978	159.758	167.307
217.007	404.989	-70.4531	279.829	-40.9704	220.093
202.571	250.141	-80.3714	-50.1194	158.407	204.914
450.504	207.999	195.271	1387.13	76.1416	252.422
226.931	-43.0308	182.734	-67.1561	-68.8406	76.9056
43.5894	41.0676	96.2753	-109.97	-38.7004	206.593
185.386	44.066	122.198	174.804	134.147	177.908
178.166	53.0289	191.178	200.418	78.6458	198.555
124.816	209.87	194.661	251.486	351.012	108.493
46.5035	221.322	191.648	269.112	177.744	216.932
412.794	225.391	-65.3284	280.546	-74.4857	196.183
380.016	250.028	207.391	-68.7341	139.447	58.0608
-48.1936	186.421	-33.4493	212.599	36.0888	225.263
317.72	269.98	-55.6466	40.0087	159.255	200.427
188.762	-64.8179	546.735	185.58	345.904	396.293
53.8184	103.675	403.757	-83.3255	75.1965	184.418
56.9952	187.994	-72.3628	235.704	167.603	209.749
172.658	231.007	151.805	84.0841	121.883	201.305
-57.6316	199.478	-53.5227	203.291	-62.8525	193.394
-64.3659	199.973	205.506	195.78	-56.2358	56.9058
-53.0302	200.887	-87.3804	196.902	-46.5123	187.466
114.296	122.799	174.702	179.479	714.572	91.9044
236.3	-114.74	192.825	195.447	165.874	384.147
-76.6109	120.261	84.9962	190.752	149.382	182.986
195.856	197.948	-40.9699	-47.2016	57.1016	199.298
-109.761	103.82	211.467	207.151	82.1223	105.658
-69.1356	575.544	205.377	372.324	61.4213	-41.6533
198.956	1119.67	195.771	39.3095	89.6256	222.013
-60.6775	193.807	122.395	210.121	-54.7659	216.968
217.379	207.007	-62.5725	71.2572	66.3274	231.651
186.834	-48.4719	-63.3443	-52.1508	65.6187	680.385
43.0813	-77.1428	215.306	70.0715	171.865	228.69
209.672	-137.351	194.715	204.869	161.179	-66.9991
429.525	74.9445	45.9558	215.641	-62.4533	212.674
199.02	153.658	89.2383	59.4144	44.7335	214.905
1242.83	584.688	-129.499	193.682	172.744	-88.723
201.21	180.475	189.998	188.226	-72.3499	227.425
53.9281	188.208	237.695	191.909	47.9836	190.422
-89.2134	202.58	37.2365	-67.861	166.754	25.427
51.3603	85.6989	-53.4902	208.831	152.166	198.322
113.388	223.022	186.942	180.807	178.14	-35.7832
48.8119	217.819	92.4711	-60.2178	193.32	284.125
192.177	776.871	71.9197	203.292	-52.7814	99.0162
101.78	56.6172	-44.9089	210.869	55.1407	-105.324
204.803	188.56	283.155	188.367	376.479	194.217
207.538	150.786	61.9571	59.6733	172.329	84.5825
-85.1274	108.763	209.836	110.273	168.927	283.065
-62.8924	55.0505	204.381	240.672	164.175	182.567
188.235	-74.0993	203.702	199.278	-95.4793	-44.0552
-90.0316	45.7428	194.967	51.5952	-72.9835	201.831
75.5269	196.994	649.859	205.052	166.175	402.995
200.399	210.109	197.848	333.095	-79.7888	184.973
195.823	212.579	201.161	43.6853	170	-89.7301
225.758	215.202	-24.7493	-65.8709	64.3088	265.536
199.943	-105.276	191.752	201.349	-46.4013	-85.6935
-84.1642	499.964	37.7376	67.602	147.976	-71.1136
-33.9948	50.082	689.773	37.7764	52.435	189.605
76.3129	211.824	-91.2174	44.2426	-28.34	52.5112
59.9111	189.256	179.755	-45.5822	-103.253	171.043
194.733	204.634	-51.8405	-72.7417	-53.4911	215.608
237.225	210.786	248.105	-48.4677	68.1477	195.359
293.551	-46.7094	77.6041	120.309	74.8554	188.956
204.927	197.819	115.826	-84.9972	237.677	104.002
31.4167	84.2035	125.578	-62.6748	281.402	103.033
-62.2397	168.098	138.959	74.5222	158.511	218.589
175.996	189.828	211.319	70.9149	174.211	165.082
198.684	202.893	193.263	53.2231	-65.1145	-67.926
-35.647	200.696	125.074	414.374	415.64	238.51
201.458	197.607	222.539	-84.0786	185.722	166.529
220.89	218.473	206.162	-93.2178	-67.6586	-58.1508
210.382	92.6033	184.498	201.594	412.194	459.892
234.174	191.833	1624.55	83.9029	186.112	52.5733
-57.7444	-123.152	184.165	191.244	179.195	72.9465
185.887	-67.7117	-56.352	168.419	-105.347	104.1
201.65	207.303	730.639	-61.8322	159.015	-58.9319
204.046	196.498	-50.7479	173.93	123.364	-51.8848
197.457	204.798	-86.8705	316.518	-55.0278	-44.2365
35.9056	44.2697	209.924	180.188	41.7492	214.612
193.242	94.5911	65.1744	205.026	357.855	195.448
80.1912	-95.3668	164.944	186.458	-44.1276	203.059
-100.706	71.0144	188.947	63.3978	239.883	-37.0657
211.518	47.4837	197.655	208.526	66.0516	-42.6462
-55.8539	175.444	1320.35	217.073	153.793	-29.6163
189.778	205.271	196.167	89.1236	850.627	233.341
-80.045	298.713	258.645	24.4586	165.083	-64.6201
-57.5035	217.986	188.06	196.989	179.968	201.123
-144.608	236.748	205.724	198.485	-58.7304	57.6954
210.831	197.802	61.9112	205.556	181.55	69.6378
195.64	188.872	197.782	61.6364	180.342	224.485
-63.2235	100.956	371.687	-61.4708	377.834	476.023
132.667	39.358	294.604	533.13	101.257	113.239
225.02	-91.6742	-45.2705	-63.5975	-48.8791	-114.093
450.807	77.7958	265.826	204.336	-78.8199	278.504
217.351	-62.2833	-123.962	213.847	138.668	97.8622
-79.9719	214.025	210.946	228.228	161.436	-106.123
194.179	394.575	-36.3031	181.779	-43.1828	-77.789
68.1367	-57.7662	91.3928	-34.2001	74.0513	170.967
199.112	227.286	-110.807	300.515	-41.2974	-37.8011
-80.8215	211.403	-56.6234	59.0905	148.03	66.1968
192.685	-35.0112	-49.4807	-80.0649	227.164	71.8953
303.982	62.5189	-44.8803	82.0073	141.572	176.608
116.948	314.816	-91.476	211.277	-105.821	746.702
-84.0812	46.5042	228.453	369.987	78.601	211.559
51.3767	206.078	205.451	-35.0333	-49.0009	-108.59
223.139	223.909	53.4714	171.043	-100.953	599.9
185.116	200.238	408.488	167.931	165.866	186.044
198.133	121.031	181.682	58.2165	501.777	-49.4666
174.283	206.259	186.871	196.965	526.679	298.981
185.082	-68.3972	194.827	171.32	146.51	31.3506
61.47	-80.3365	212.045	180.934	145.495	111.047
-98.6944	99.2211	273.32	38.0477	91.5341	-55.2763
-72.8982	228.005	191.864	84.1175	69.9982	188.122
189.465	207.616	192.137	61.9661	40.3822	147.956
99.0993	-46.2766	260.872	43.5375	-63.7305	169.912
-83.6493	217.258	-93.7322	255.873	-59.5191	-54.3405
194.283	189.143	-70.4252	193.496	136.602	57.1764
194.264	71.7398	225.928	193.958	-52.3972	144.939
-63.8356	-80.1677	91.3283	182.707	-55.5199	206.306
217.001	48.4816	191.025	254.253	72.0704	188.419
-45.2206	181.355	182.629	398.294	219.587	161.486
175.456	204.016	-34.2257	209.803	69.4393	240.467
-88.5834	-55.1189	201.044	200.025	553.765	-66.8396
94.9517	189.426	200.07	235.795	74.6468	183.4
194.926	49.9006	60.6796	205.841	209.885	192.73
-74.0251	213.225	209.518	-61.6328	378.254	230.325
92.4726	216.806	195.797	187.064	138.08	-56.8612
-58.2308	-93.3156	218.427	216.266	-122.583	198.468
-115.615	-97.4942	205.579	201.737	181.377	205.46
-58.8328	54.3218	199.403	43.9773	115.965	103.656
-66.7096	54.6675	244.673	-58.6885	114.568	197.058
-59.5565	62.4733	241.205	238.547	149.066	377.844
43.0843	104.261	-67.6507	-43.4768	-30.3946	31.0515
285.14	46.0221	371.779	-51.9065	-45.5784	102.851
78.9398	192.999	-60.8378	-31.5827	56.8149	-73.5334
377.262	35.6675	40.965	-55.908	154.684	451.589
-59.7671	80.8156	61.6384	179.173	56.1053	-29.0987
208.449	181.131	-42.4994	197.861	311.006	82.1507
73.6123	282.402	201.871	213.242	240.538	273.852
83.1351	242.756	-63.2872	270.153	165.395	61.1461
-47.9838	206.078	60.4507	73.3453	156.013	-63.1301
-68.6059	-42.4181	208.477	-39.1754	-60.5737	-97.9854
187.944	203.489	225.632	78.6133	160.69	195.168
209.962	-73.5492	214.327	200.784	-443.1	197.444
43.0653	-57.9264	-56.8874	181.794	50.4665	184.61
172.773	-51.6748	186.39	161.098	174.33	236.872
79.2402	38.643	522.56	70.0685	151.021	277.686
37.3118	195.54	69.5274	203.848	-142.692	-64.4867
194.765	-61.356	196.243	261.601	177.049	199.865
-118.884	191.594	186.512	221.435	-175.11	523.861
183.12	139.804	187.032	-54.8211	-71.4457	375.304
171.849	-62.7604	-73.3874	205.045	445.88	-104.31
126.586	-59.4993	-114.909	157.906	82.1959	-64.7181
171.89	196.5	192.203	377.98	87.5394	93.24
-43.5207	166.374	197.524	44.786	171.077	-71.5251
223.323	532.768	84.178	178.284	85.9601	176.002
60.3708	50.673	430.385	-49.6554	54.3741	43.5317
99.1493	208.744	-40.3744	-70.3893	239.584	-44.2621
150.271	78.7298	79.9834	-78.9274	280.407	235.065
179.317	-52.0029	190.346	61.332	162.068	-62.4475
180.663	50.6604	59.129	174.164	175.044	183.105
-51.499	-73.6354	311.463	79.7855	180.638	-41.4149
170.604	743.38	-47.6126	-49.0094	157.062	-75.544
197.212	-74.0516	173.303	-53.4094	103.549	76.3805
-63.4795	257.251	-32.173	-84.8046	-60.434	-45.9874
203.678	198.559	688.671	61.4602	35.9536	-34.3485
65.7631	116.694	40.4183	50.3736	-39.6296	201.345
201.689	-38.8965	135.884	188.975	-64.9126	-45.676
208.545	216.398	195.437	42.5897	173.472	-58.959
60.1405	189.201	-51.065	208.735	-72.5288	273.412
217.305	487.752	264.655	-85.9897	56.4928	205.444
36.8065	173.544	208.079	99.3413	-39.2484	260.391
313.526	-84.7473	520.446	-23.6993	102.624	-33.4439
594.902	230.38	-51.9238	63.9125	-29.7734	129.315
218.479	-59.0154	38.9349	201.468	87.8787	-33.4322
415.542	213.395	55.6471	-45.397	87.9134	-61.1831
-74.8562	58.002	319.019	164.839	90.6765	394.318
69.6113	182.72	-48.8216	198.133	-52.96	199.894
217.508	63.5143	201.714	216.131	55.9745	67.0011
-46.1538	101.68	206.348	159.08	-67.5687	-83.2487
166.545	210.812	162.519	216.345	138.713	244.559
204.08	211.426	201.808	76.8398	68.3744	-60.3507
258.359	386.414	613.027	52.1559	141.266	906.788
94.3849	-85.0814	206.01	50.6846	173.842	-80.672
42.3544	-105.24	84.2288	-66.1789	74.9062	198.788
708.406	-100.336	95.9684	74.1165	238.359	464.592
69.4879	295.777	207.024	213.44	-84.245	196.943
-33.7561	203.001	-111.125	213.114	36.2874	410.359
-53.7883	210.554	58.53	-119.01	-53.5987	262.019
67.3209	-93.6232	216.091	212.877	-91.4751	-65.3026
-81.9865	72.205	37.0573	62.4722	149.747	395.61
110.51	236.798	-34.9777	-42.2294	-53.0399	232.466
177.591	53.9254	-51.1815	211.224	-52.673	192.977
23.6948	205.858	185.62	190.892	-59.4634	-105.133
-70.0799	208.704	88.9675	59.4052	151.194	173.601
220.499	214.112	-69.3863	439.584	165.408	113.298
-55.2044	30.8545	207.819	220.135	57.103	205.486
60.9334	217.057	205.172	134.19	-47.9823	200.063
-92.3778	129.948	61.5813	100.481	-72.4054	185.527
217.437	74.0606	-40.8056	128.702	181.291	95.806
68.4148	-68.4155	89.692	183.097	178.498	64.3384
226.968	-73.331	201.312	65.77	-114.849	413.502
224.521	208.022	112.501	585.895	-87.7465	279.591
58.5614	208.521	608.137	321.192	41.949	73.7366
214.848	209.617	73.0845	-64.1456		46.5515
-68.2932	40.7438	-85.2228	195.213		-68.0888
195.034	202.16	63.0629	-95.1111
189.242	190.424	191.101	222.589
204.083	216.853	610.527	-42.4773
191.88	34.7358	188.087	-56.3436
-55.7954	-94.2549	171.924	195.431
576.141	208.8	210.708	166.865
168.731	-121.185	201.471	-76.8225
172.384	200.163	201.238	185.935
214.716	78.8111	183.608	203.809
267.878	94.5332	-45.5471	49.5924
715.579	69.5576	-37.6275	412.767
208.363	213.529	219.768	199.703
59.5834	273.186	187.52	222.649
179.053	211.725	57.2695	363.316
210.744	-79.1188	188.905	46.2507
179.563	193.756	114.638	194.384
117.889	473.697	50.1846	-52.0046
183.95	188.544	-102.334	195.393
203.97	-45.6083	-69.6414	182.571
-66.8836	225.385	-52.3223	-63.2762
64.4787	233.346	-59.5183	206.83
230.506	-95.5758	-56.1331	204.503
404.113	178.62	185.845	474.255
-72.8199	205.827	189.277	-46.2194
239.172	367.848	228.177	209.866
208.499	86.8309	193.724	-78.1018
-65.0577	169.254	-136.594	60.3611
92.684	51.7788	203.426	-48.4276
194.289	210.832	172.046	94.4338
233.64	1035.9	190.542	204.203
193.717	528.661	-78.8051	393.416
206.114	186.895	129.13	-48.5714
43.5287	274.603	113.314	391.788
27.3785	72.3868	213.555	198.175
214.93	-58.8363	279.545	55.5198
249.661	151.294	211.176	84.3028
29.8584	182.42	214	-111.789
184.296	95.4844	182.958	37.5619
178.221	230.293	218.615	205.325
167.341	187.078	176.067	39.0765
186.272	243.252	276.199	46.3401
414.383	97.9925	182.434	53.9035
206.132	364.934	182.101	103.867
196.619	223.718	199.923	-65.9599
93.2487	-49.013	200.421	-61.2138
185.751	-71.0068	-147.034	47.2288
212.532	678.202	220.934	201.618
87.3541	199.52	212.016	198.799
49.2392	88.0877	406.794	78.8029
-56.4043	-47.6442	612.403	326.618
219.366	204.752	202.926	67.9408
208.168	-105.123	-43.3102	-52.0768
197.98	-46.055	86.5532	599.454
-82.3335	119.055	-61.7401	-67.7545
73.4862	44.5806	109.96	198.047
191.397	203.119	216.431	259.109
306.441	207.277	193.378	-52.6051
-76.159	184.52	-97.4994	115.859
109.136	49.4026	206.582	-34.8773
51.8821	60.3618	-47.8878	273.029
84.2531	59.7813	50.0911	48.61
-106.357	191.52	-35.0492	230.342
180.985	215.222	-47.5118	196.755
191.31	192.202	-107.613	212.422
169.199	198.177	181.08	-129.285
59.4963	131.19	-37.4584	-60.3115
-30.7324	243.783	114.087	-46.594
76.761	-58.0805	44.7401	200.81
197.195	-43.2145	171.172	81.3051
179.835	112.713	189.154	215.101
49.5624	168.074	397.324	196.292
205.073	206.943	-49.9024	190.007
218.449	199.509	39.7793	76.4394
113.348	-116.849	-94.1255	222.67
251.291	194.607	-54.1385	226.196
272.067	-50.0659	212.106	-48.7975
242.023	204.369	197.579	52.7004
79.8273	209.709	-59.0572	218.919
-100.711	410.27	216.475	205.854
43.816	77.9134	212.177	-47.261
58.9284	74.9138	194.343	90.9024
-98.7934	65.2541	651.345	-49.4585
403.652	70.706	-39.6392	212.307
172.761	203.334	205.28	576.403
207.667	41.7727	196.699	81.1442
-37.5964	-55.7042	127.312	270.311
94.199	-127.31	200.23	166.279
-57.3462	-57.0081	202.046	-66.9283
195.755	478.39	74.0297	190.809
-87.4208	-58.2978	62.753	-83.1606
168.285	197.895	197.978	185.935
217.276	236.822	224.833	-54.9705
205.682	241.829	-79.5846	194.368
207.955	-84.6297	97.8313	201.107
331.863	65.8497	225.983	201.905
176.936	-93.5542	261.601	-164.275
117.007	212.627	187.893	225.588
-31.7028	545.605	208.947	358.473
212.437	206.675	-47.969	-46.8195
-43.0741	-85.7426	210.058	219.157
78.0713	-43.4513	-72.3171	220.066
175.977	77.9776	204.149	469.498
256.182	68.4605	233.144	171.52
-52.1632	-62.7453	-73.3177	196.798
193.48	-70.8062	-53.5807	188.846
284.811	81.279	182.283	216.69
181.069	44.3206	108.994	232.532
215.404	108.72	46.8842	186.18
201.583	-64.6127	411.05	186.888
68.5809	173.643	194.924	196.647
388.758	193.859	206.348	161.831
216.281	76.0947	-62.944	-42.3167
-66.7431	-49.5461	199.82	267.588
-51.7929	-72.6963	423	31.0671
570.445	75.0554	176.746	-39.5107
74.2708	52.8121	48.2825	134.399
240.867	489.08	182.485	-57.721
263.475	-41.3876	290.361	-37.8517
180.724	-72.2662	-52.8065	-41.5587
254.089	128.411	313.319	56.6
200.051	-67.8977	107.507	-82.1532
168.132	206.71	367.348	-57.1239
211.079	142.627	-42.2313	199.819
536.7	-66.4431	180.839	-45.1282
61.7874	212.398	81.6161	184.937
291.33	-158.213	68.6313	188.761
121.556	-58.2831	187.728	-37.5413
206.754	313.201	172.141	-47.2425
73.2564	486.882	-58.1856	202.633
-59.4616	56.3256	72.3926	181.983
201.068	186.993	188.097	42.2163
183.771	-134.495	91.3895	-58.7297
-70.8946	-148.178	503.184	-77.1449
354.87	-68.1731	35.41	212.631
-70.1698	49.6716	165.467	32.6639
60.9933	235.243	203.267	-46.7876
355.696	180.86	80.9199	-81.3992
250.416	-68.9215	-40.054	98.5421
108.409	192.59	182.335	61.4463
241.802	240.496	222.107	162.065
188.708	73.9076	-55.6176	-31.9511
-66.3748	-39.7317	260.268	-56.7189
297.541	-58.8571	98.362	152.728
187.189	-85.1289	201.543	549.901
200.668	223.133	203.266	188.924
216.214	200.549	232.693	218.558
201.766	-144.343	203.522	190.508
201.937	-51.5452	-52.2093	-98.6499
189.949	364.919	455.567	104.664
199.093	183.993	86.6765	191.673
-110.348	200.089	193.233	99.8926
193.666	128.096	212.078	-67.0256
72.7827	-54.9165	208.533	216.147
35.3888	-42.2492	293.87	196.016
198.135	193.837	664.943	-47.4204
-71.5574	-106.36	215.221	63.9326
199.19	150.992	198.841	262.023
	210.943	195.762
	204.353	216.252
	-115.618	218.116
	206.807	212.497
	-63.3115
	-83.7292
	56.9368
	-44.2237
	-106.207
	195.623
	210.4
	-67.7052
	-56.3879
	278.563
	191.545
	83.0041
	190.483
	285.871
	71.5513
	206.502
	63.6613
	53.0665
	189.516
	238.084
	75.568
	269.688
	-82.7331
	202.375
	46.8737
	190.063
	203.387
	59.5842
	-39.5991
	-70.7001
	202.618
	805.104
	203.176
	68.421
	-83.7033
	-58.8685
	-60.2155
	203.151
	179.332
	-115.073
	191.902
	26.4848
	-45.4994
	219.79
	-57.8031
	-40.6142
	55.591
	68.3305
	198.344
	-46.2351
	-60.1246
	79.4081
	212.54
	205.973
	212.265
	-62.6052
	201.245
	290.946
	279.905
	-45.6421
	206.333
	50.254
	48.3139
	210.963
	203.753
	247.551
	205.063
	313.941
	274.739
	79.2585
	-82.8686
	82.5754
	86.6356
	572.164
	62.7752
	-66.1954
	207.302

[truncated: 12 more sheets: Ext Fig 2a, Ext Fig 2b, Ext Fig 2e, Ext Fig 2f, Ext Fig 2g, Ext Fig 2h, Ext Fig 2i, Ext Fig 2j, Ext Fig 4a, Ext Fig 4c, Ext Fig 5a, Ext Fig 5b]
